# Supplementary material for: Genome-wide selective signatures mining the candidate genes for egg laying in goose
Source: BMC Genomics. 2023 Dec 6;24:750. doi: 10.1186/s12864-023-09852-x (PMC10702089; doi:10.1186/s12864-023-09852-x)
Supplement: Supplementary file 1 — Supplementary Material 1: Table S1. The statistical table of sequencing results for each sample. [file 12864_2023_9852_MOESM1_ESM.xls]

## Sheet: Sheet1
Table S1. The statistical table of sequencing results of each sample.
	Depth	Total reads	Mapped reads	Mapped ratio(%)
Average	11.7507	9.44253e+07	9.28122e+07	98.2927
Max	14.93	122373828	120081485	98.67
Min	8.07	68576522	67393790	97.94
