# Supplementary material for: Genome-wide selective signatures mining the candidate genes for egg laying in goose
Source: BMC Genomics. 2023 Dec 6;24:750. doi: 10.1186/s12864-023-09852-x (PMC10702089; doi:10.1186/s12864-023-09852-x)
Supplement: Supplementary file 2 — Supplementary Material 2: Table S2. The statistics of LD decay from six breeds. [file 12864_2023_9852_MOESM2_ESM.xls]

## Sheet: Sheet1
Table S2. The statistics of LD decay from six breeds
breed	r2value=0.2/distance(bp)	r2value=half/distance(bp)
ZE	21000	2000
HY	10900	1000
SC	8700	700
LH	10600	800
ST	64600	2900
ZD	25600	1700
average	23567	1517
