# Supplementary material for: Genome-wide selective signatures mining the candidate genes for egg laying in goose
Source: BMC Genomics. 2023 Dec 6;24:750. doi: 10.1186/s12864-023-09852-x (PMC10702089; doi:10.1186/s12864-023-09852-x)
Supplement: Supplementary file 3 — Supplementary Material 3: Table S3. The detailed list of selected region mined by six selective signal analysis methods. [file 12864_2023_9852_MOESM3_ESM.xls]

## Sheet: Fst-pi selected region top 5%
CHROM	BIN_START	BIN_END	FST	PIA	PIB	PIR	is_select
1	11336001	11346000	2.10776	0.00139869	0.000310002	2.17373	High selected region
1	11386001	11396000	2.32994	0.00239846	0.000906766	1.40331	High selected region
1	11387001	11397000	2.66498	0.00231257	0.000765855	1.59435	High selected region
1	11388001	11398000	2.64551	0.00209892	0.000618905	1.76186	High selected region
1	11389001	11399000	3.1996	0.00188921	0.000527666	1.84009	High selected region
1	11390001	11400000	3.34754	0.00210142	0.000568835	1.88528	High selected region
1	11391001	11401000	3.29446	0.0016094	0.000416626	1.9497	High selected region
1	11392001	11402000	3.8564	0.00199798	0.000550329	1.86018	High selected region
1	11393001	11403000	4.52131	0.00245857	0.000824486	1.57625	High selected region
1	11394001	11404000	4.6345	0.00262393	0.000874552	1.58511	High selected region
1	11395001	11405000	4.55887	0.00285038	0.000965851	1.56128	High selected region
1	11396001	11406000	4.60737	0.00308533	0.00106059	1.54056	High selected region
1	11397001	11407000	4.60918	0.00293788	0.00101974	1.52657	High selected region
1	11398001	11408000	4.89876	0.0030763	0.00114052	1.4315	High selected region
1	11399001	11409000	4.69758	0.00370937	0.00154156	1.26678	High selected region
1	11400001	11410000	4.83676	0.00418803	0.00192613	1.12057	High selected region
1	11401001	11411000	4.51638	0.00474682	0.00218474	1.1195	High selected region
1	11402001	11412000	4.05721	0.00517651	0.00245721	1.07496	High selected region
1	11403001	11413000	3.94643	0.00493197	0.00242682	1.0231	High selected region
1	11404001	11414000	3.82771	0.00517933	0.00255793	1.01779	High selected region
1	11405001	11415000	3.91636	0.00535045	0.00268743	0.993433	High selected region
1	11406001	11416000	3.87056	0.00545119	0.00276992	0.976727	High selected region
1	11407001	11417000	3.83649	0.00607601	0.00310814	0.967073	High selected region
1	11408001	11418000	3.70812	0.00593832	0.00301779	0.976562	High selected region
1	11409001	11419000	3.53731	0.00562759	0.00273578	1.04057	High selected region
1	11410001	11420000	3.22562	0.00485504	0.00227803	1.0917	High selected region
1	11411001	11421000	3.35031	0.00458931	0.00209676	1.13012	High selected region
1	11412001	11422000	3.67799	0.00374201	0.00167172	1.16248	High selected region
1	11413001	11423000	3.33702	0.00355288	0.00147642	1.26689	High selected region
1	11414001	11424000	3.28801	0.00334189	0.00133855	1.31999	High selected region
1	11415001	11425000	3.09961	0.00316945	0.0012286	1.36722	High selected region
1	11416001	11426000	2.95106	0.00282814	0.00104181	1.44076	High selected region
1	11417001	11427000	2.85206	0.00259347	0.00085287	1.60449	High selected region
1	11418001	11428000	2.92924	0.00263416	0.000857126	1.61976	High selected region
1	11419001	11429000	2.92256	0.00231974	0.000751201	1.62669	High selected region
1	11420001	11430000	2.97895	0.00258253	0.00089757	1.52469	High selected region
1	11421001	11431000	2.88212	0.00252966	0.000972437	1.37927	High selected region
1	11422001	11432000	2.63754	0.00336781	0.00143559	1.23017	High selected region
1	11423001	11433000	2.59351	0.00367408	0.00168627	1.12355	High selected region
1	11424001	11434000	2.33006	0.00382889	0.00183907	1.05795	High selected region
1	11425001	11435000	2.15782	0.00377678	0.00182529	1.04903	High selected region
1	11426001	11436000	2.15912	0.00372727	0.00179334	1.05547	High selected region
1	11435001	11445000	2.0748	0.00283685	0.00101595	1.48146	High selected region
1	11436001	11446000	2.29053	0.00282497	0.00106867	1.40242	High selected region
1	11437001	11447000	2.77454	0.00262086	0.00101918	1.36263	High selected region
1	11438001	11448000	3.04694	0.0023606	0.000994177	1.24758	High selected region
1	11439001	11449000	3.18921	0.00201288	0.000779031	1.36951	High selected region
1	11440001	11450000	3.37746	0.00209241	0.000790265	1.40476	High selected region
1	11441001	11451000	3.48524	0.00213859	0.000772603	1.46886	High selected region
1	11442001	11452000	3.51703	0.00208028	0.000812798	1.35581	High selected region
1	11443001	11453000	3.61207	0.00201857	0.000769941	1.39051	High selected region
1	11444001	11454000	3.56696	0.00196766	0.000717343	1.45575	High selected region
1	11445001	11455000	3.63681	0.00215584	0.000814746	1.40383	High selected region
1	11446001	11456000	3.44942	0.00212041	0.000758452	1.48321	High selected region
1	11447001	11457000	3.42178	0.00200865	0.000732213	1.45589	High selected region
1	11448001	11458000	3.60348	0.0019659	0.000792343	1.31099	High selected region
1	11449001	11459000	3.64287	0.00188416	0.0008019	1.23243	High selected region
1	11450001	11460000	3.56604	0.00180345	0.000820667	1.13589	High selected region
1	11451001	11461000	3.64092	0.00189698	0.000950475	0.996984	High selected region
1	11452001	11462000	3.64328	0.00197282	0.000974371	1.01772	High selected region
1	11453001	11463000	3.57757	0.00236726	0.00114472	1.04822	High selected region
1	11454001	11464000	3.33907	0.00285133	0.00139847	1.02779	High selected region
1	11455001	11465000	3.11874	0.00268147	0.00126599	1.08276	High selected region
1	11456001	11466000	2.93	0.00300325	0.00141995	1.08068	High selected region
1	11457001	11467000	2.79594	0.0030746	0.00144339	1.09094	High selected region
1	11458001	11468000	2.64634	0.00319133	0.00147982	1.10874	High selected region
1	11459001	11469000	2.61975	0.00314146	0.00145175	1.11364	High selected region
1	11460001	11470000	2.681	0.00326082	0.00151026	1.11044	High selected region
1	11461001	11471000	2.53889	0.00326203	0.00149339	1.12718	High selected region
1	11462001	11472000	2.51618	0.00316676	0.00142929	1.14771	High selected region
1	11463001	11473000	2.5251	0.00270544	0.00123167	1.13525	High selected region
1	11464001	11474000	2.6022	0.00220966	0.000982027	1.16999	High selected region
1	11465001	11475000	2.62671	0.00216907	0.000965598	1.16758	High selected region
1	11466001	11476000	3.06419	0.00197283	0.000920662	1.09952	High selected region
1	11467001	11477000	3.16101	0.00179463	0.000832999	1.1073	High selected region
1	11468001	11478000	3.16693	0.00160833	0.000725335	1.14884	High selected region
1	11469001	11479000	3.18084	0.00166411	0.000720595	1.20749	High selected region
1	11470001	11480000	3.48528	0.00171216	0.000759172	1.17332	High selected region
1	11471001	11481000	4.00031	0.00166249	0.000746834	1.15449	High selected region
1	11472001	11482000	4.21264	0.00202477	0.000984631	1.0401	High selected region
1	11473001	11483000	4.1534	0.00207257	0.0010121	1.03407	High selected region
1	11474001	11484000	4.32693	0.00218746	0.00106566	1.03751	High selected region
1	11475001	11485000	4.40338	0.00229647	0.00113023	1.0228	High selected region
1	11476001	11486000	4.41513	0.00229611	0.00110036	1.06122	High selected region
1	11477001	11487000	4.48438	0.00242332	0.00119464	1.02041	High selected region
1	11478001	11488000	4.45103	0.00234744	0.00114237	1.03906	High selected region
1	11479001	11489000	4.563	0.00226391	0.00114692	0.981052	High selected region
1	11480001	11490000	4.42514	0.00203525	0.000981579	1.05203	High selected region
1	11481001	11491000	4.27092	0.00200554	0.00095839	1.06531	High selected region
1	11482001	11492000	4.10126	0.00163852	0.000727608	1.17116	High selected region
1	11483001	11493000	4.15188	0.0019716	0.000866252	1.18651	High selected region
1	11484001	11494000	3.878	0.00203806	0.000880084	1.21148	High selected region
1	11485001	11495000	3.75411	0.00188965	0.000824232	1.197	High selected region
1	11486001	11496000	3.25798	0.0022919	0.00103419	1.14804	High selected region
1	11487001	11497000	3.16132	0.00268041	0.0012114	1.14578	High selected region
1	11488001	11498000	2.95977	0.00290482	0.00134523	1.1106	High selected region
1	11489001	11499000	2.84135	0.00301288	0.00137484	1.13188	High selected region
1	11490001	11500000	2.83987	0.0030321	0.00137842	1.1373	High selected region
1	11491001	11501000	2.70223	0.00299017	0.00130776	1.19313	High selected region
1	11492001	11502000	2.67011	0.00309281	0.00132841	1.21922	High selected region
1	11493001	11503000	2.37901	0.00276572	0.00115119	1.26453	High selected region
1	11494001	11504000	2.35594	0.00269851	0.00108256	1.31772	High selected region
1	11495001	11505000	2.38809	0.00287591	0.00108145	1.41105	High selected region
1	11496001	11506000	2.43162	0.00262903	0.000848318	1.63185	High selected region
1	11497001	11507000	2.02984	0.00214907	0.000570264	1.91401	High selected region
1	11498001	11508000	2.01287	0.00205367	0.000464159	2.14551	High selected region
1	11500001	11510000	2.1279	0.00205673	0.000431756	2.25206	High selected region
1	11501001	11511000	2.12681	0.00206757	0.000442081	2.22555	High selected region
1	11502001	11512000	2.13057	0.00203891	0.000438513	2.21711	High selected region
1	11503001	11513000	2.09549	0.00212363	0.000452539	2.23042	High selected region
1	11504001	11514000	2.08767	0.0023337	0.00049066	2.24982	High selected region
1	11505001	11515000	2.12075	0.00218738	0.000459295	2.25171	High selected region
1	11506001	11516000	2.06227	0.00204704	0.000445854	2.1989	High selected region
1	11507001	11517000	2.13024	0.00221247	0.000466766	2.24489	High selected region
1	11508001	11518000	2.21071	0.00207998	0.000393323	2.40278	High selected region
1	11509001	11519000	2.16803	0.00196292	0.00036527	2.42597	High selected region
1	11510001	11520000	2.00432	0.00223394	0.000441116	2.34036	High selected region
1	11511001	11521000	2.21476	0.00240823	0.000493654	2.2864	High selected region
1	11512001	11522000	2.18688	0.00242186	0.000487157	2.31366	High selected region
1	11513001	11523000	2.25954	0.00246964	0.000535665	2.2049	High selected region
1	11514001	11524000	2.36076	0.00238772	0.000662282	1.85012	High selected region
1	11515001	11525000	2.17235	0.00248218	0.000768452	1.69158	High selected region
1	11516001	11526000	2.14175	0.00251845	0.000850337	1.56643	High selected region
1	11517001	11527000	2.13873	0.00249558	0.00088676	1.49276	High selected region
1	11518001	11528000	2.26203	0.00266885	0.00101085	1.40065	High selected region
1	11519001	11529000	2.44989	0.00285851	0.00112215	1.349	High selected region
1	11520001	11530000	2.69927	0.00302483	0.00117566	1.36338	High selected region
1	11521001	11531000	2.66224	0.00331733	0.00130948	1.34103	High selected region
1	11522001	11532000	2.71916	0.00341265	0.00131636	1.37434	High selected region
1	11523001	11533000	2.81538	0.00371081	0.00138084	1.42619	High selected region
1	11524001	11534000	2.62293	0.00385141	0.00136853	1.49276	High selected region
1	11525001	11535000	2.76963	0.003805	0.00134645	1.49874	High selected region
1	11526001	11536000	2.89441	0.00378383	0.00126249	1.58358	High selected region
1	11527001	11537000	3.07516	0.00382636	0.00128659	1.57242	High selected region
1	11528001	11538000	3.03221	0.00355723	0.00115179	1.62688	High selected region
1	11529001	11539000	2.91765	0.0033357	0.00105587	1.65956	High selected region
1	11530001	11540000	2.77467	0.00276627	0.000882622	1.64807	High selected region
1	11531001	11541000	2.83708	0.00219241	0.000697033	1.65322	High selected region
1	11532001	11542000	2.85555	0.00194069	0.000665538	1.54398	High selected region
1	11533001	11543000	2.61566	0.00153707	0.000591255	1.37833	High selected region
1	11534001	11544000	3.03595	0.0012179	0.000451243	1.43242	High selected region
1	11535001	11545000	2.89798	0.00114893	0.000371956	1.62709	High selected region
1	11536001	11546000	3.06501	0.0010534	0.00039585	1.41203	High selected region
1	11537001	11547000	3.44788	0.000929567	0.000409292	1.18343	High selected region
1	11538001	11548000	3.80685	0.000964018	0.000460981	1.06435	High selected region
1	11539001	11549000	4.44294	0.00112817	0.000583779	0.95049	High selected region
1	11540001	11550000	4.78056	0.00144363	0.000754632	0.935856	High selected region
1	11541001	11551000	4.71051	0.00152483	0.00078308	0.961417	High selected region
1	11542001	11552000	4.67952	0.00163594	0.000843802	0.955143	High selected region
1	11543001	11553000	4.91518	0.00149603	0.000770027	0.958158	High selected region
1	11544001	11554000	4.85926	0.00161051	0.000878343	0.874661	High selected region
1	11581001	11591000	4.36567	0.00171403	0.000919636	0.898258	High selected region
1	11582001	11592000	4.15333	0.00158503	0.000810737	0.967204	High selected region
1	11583001	11593000	4.0594	0.00159559	0.00077197	1.04747	High selected region
1	11584001	11594000	3.47164	0.00139033	0.000629026	1.14424	High selected region
1	11585001	11595000	2.96464	0.00144302	0.000609286	1.2439	High selected region
1	11586001	11596000	2.99648	0.00137711	0.000572532	1.26622	High selected region
1	11587001	11597000	2.9622	0.00161939	0.000727987	1.15347	High selected region
1	11588001	11598000	2.9721	0.00162317	0.000756104	1.10216	High selected region
1	11589001	11599000	2.72284	0.00160163	0.000719226	1.15502	High selected region
1	11590001	11600000	2.49312	0.00170723	0.000748577	1.18943	High selected region
1	11591001	11601000	2.49847	0.00170183	0.000758901	1.1651	High selected region
1	11592001	11602000	2.91496	0.00195753	0.000857928	1.19011	High selected region
1	11593001	11603000	3.15142	0.00227802	0.00104033	1.13074	High selected region
1	11594001	11604000	3.19786	0.00244079	0.00109618	1.15486	High selected region
1	11595001	11605000	3.23534	0.00234365	0.00105286	1.15444	High selected region
1	11596001	11606000	3.44147	0.00267402	0.00126165	1.0837	High selected region
1	11597001	11607000	3.56117	0.00242614	0.00115645	1.06896	High selected region
1	11598001	11608000	3.53121	0.00224751	0.00106983	1.07095	High selected region
1	11599001	11609000	3.67581	0.00229176	0.00112976	1.02044	High selected region
1	11600001	11610000	3.81205	0.00210588	0.00105605	0.995745	High selected region
1	11601001	11611000	4.11423	0.00190957	0.000949299	1.00831	High selected region
1	11602001	11612000	3.98876	0.00154471	0.000788518	0.97012	High selected region
1	11603001	11613000	3.90995	0.00130215	0.000647022	1.00901	High selected region
1	11604001	11614000	3.97811	0.00114106	0.000576567	0.984814	High selected region
1	11605001	11615000	3.8117	0.0010623	0.000517864	1.03655	High selected region
1	11606001	11616000	3.36745	0.000803727	0.000306883	1.38902	High selected region
1	11607001	11617000	3.04417	0.000971307	0.000288182	1.75295	High selected region
1	11608001	11618000	2.91167	0.00119158	0.000354935	1.74725	High selected region
1	11609001	11619000	2.56102	0.00147467	0.000370587	1.99251	High selected region
1	11610001	11620000	2.66126	0.00153544	0.000368964	2.0571	High selected region
1	11611001	11621000	2.6778	0.00165717	0.000399938	2.05087	High selected region
1	11612001	11622000	2.77382	0.00174998	0.000444549	1.97692	High selected region
1	11613001	11623000	2.64535	0.00174664	0.000413444	2.07882	High selected region
1	11614001	11624000	2.65219	0.00172148	0.00040312	2.09437	High selected region
1	11615001	11625000	2.68573	0.00171903	0.00040312	2.09231	High selected region
1	11616001	11626000	2.55384	0.00165251	0.000375457	2.13794	High selected region
1	11617001	11627000	2.37837	0.00136236	0.00032747	2.05667	High selected region
1	11618001	11628000	2.39171	0.00114538	0.000260716	2.13528	High selected region
1	11619001	11629000	2.16799	0.000761722	0.000168182	2.17924	High selected region
1	11620001	11630000	2.18269	0.000773049	0.000178506	2.11459	High selected region
1	11621001	11631000	2.03494	0.000654736	0.000147532	2.14989	High selected region
1	11624001	11634000	3.04859	0.000939427	0.00037987	1.30628	High selected region
1	11625001	11635000	3.12526	0.00104341	0.000432662	1.26999	High selected region
1	11626001	11636000	2.98213	0.00133929	0.00061987	1.11143	High selected region
1	11627001	11637000	3.02214	0.0014121	0.000613052	1.20376	High selected region
1	11628001	11638000	2.95696	0.00208125	0.000979675	1.08708	High selected region
1	11629001	11639000	3.08457	0.00262808	0.00132541	0.98757	High selected region
1	11630001	11640000	2.94968	0.00304908	0.00157373	0.954186	High selected region
1	11631001	11641000	2.80812	0.00324945	0.00167532	0.955759	High selected region
1	11632001	11642000	2.67083	0.0034835	0.00178792	0.962255	High selected region
1	11633001	11643000	2.82548	0.00358905	0.00187826	0.934205	High selected region
1	11634001	11644000	2.76949	0.00335862	0.00176839	0.925432	High selected region
1	11635001	11645000	2.79561	0.00328558	0.00174546	0.912541	High selected region
1	11636001	11646000	2.85522	0.00307263	0.00161878	0.924567	High selected region
1	11637001	11647000	2.87918	0.00296626	0.00159813	0.89226	High selected region
1	11638001	11648000	2.78745	0.00261188	0.00137702	0.923539	High selected region
1	11639001	11649000	2.60507	0.00237564	0.00130337	0.86607	High selected region
1	11640001	11650000	2.37227	0.00239715	0.00132888	0.851109	High selected region
1	11641001	11651000	2.53307	0.00219683	0.0012273	0.839935	High selected region
1	13937001	13947000	2.08203	0.00206517	0.000883454	1.22503	High selected region
1	13938001	13948000	2.18797	0.00269738	0.00110651	1.28554	High selected region
1	13939001	13949000	2.35931	0.0030441	0.00127372	1.25697	High selected region
1	13940001	13950000	2.35423	0.00305507	0.00126723	1.26953	High selected region
1	13941001	13951000	2.38411	0.00311612	0.0012965	1.26513	High selected region
1	13942001	13952000	2.35715	0.00340557	0.00143858	1.24325	High selected region
1	13943001	13953000	2.32211	0.00342164	0.0014968	1.19281	High selected region
1	13944001	13954000	2.38039	0.00339264	0.00160316	1.08149	High selected region
1	13945001	13955000	2.32713	0.00357667	0.00174369	1.03647	High selected region
1	13946001	13956000	2.23595	0.00385354	0.0019136	1.0099	High selected region
1	13947001	13957000	2.16736	0.00406955	0.00204179	0.995035	High selected region
1	13948001	13958000	1.97954	0.00381616	0.00208601	0.871376	High selected region
1	14020001	14030000	2.42675	0.00351848	0.00196636	0.839425	High selected region
1	14021001	14031000	2.40431	0.0035138	0.00193312	0.862101	High selected region
1	14022001	14032000	2.39064	0.00313874	0.00170864	0.877337	High selected region
1	14023001	14033000	2.33327	0.00274741	0.00150175	0.871428	High selected region
1	14024001	14034000	2.26059	0.00222886	0.00124105	0.844745	High selected region
1	14025001	14035000	2.21057	0.00174616	0.000973254	0.843297	High selected region
1	14045001	14055000	2.2355	0.00253219	0.00129692	0.965296	High selected region
1	14046001	14056000	2.3831	0.0026301	0.00128906	1.0288	High selected region
1	14047001	14057000	2.52682	0.00251124	0.00121028	1.05306	High selected region
1	14048001	14058000	2.42075	0.00284549	0.00138704	1.03667	High selected region
1	14049001	14059000	2.37696	0.00314728	0.00152867	1.04183	High selected region
1	14050001	14060000	2.29032	0.00298137	0.00148107	1.00934	High selected region
1	14051001	14061000	2.28253	0.00332375	0.0016226	1.0345	High selected region
1	14052001	14062000	2.40082	0.00332097	0.00152883	1.11918	High selected region
1	14053001	14063000	2.36366	0.0031935	0.00148629	1.10342	High selected region
1	14054001	14064000	2.14029	0.00285328	0.00137823	1.0498	High selected region
1	17273001	17283000	3.36618	0.00018988	3.99426e-05	2.24909	High selected region
1	17696001	17706000	1.99702	0.00326455	0.00170296	0.93884	High selected region
1	17697001	17707000	2.07696	0.00304777	0.00169848	0.84351	High selected region
1	17698001	17708000	2.34447	0.00315372	0.00170237	0.88951	High selected region
1	17699001	17709000	2.49834	0.00303909	0.00162679	0.901611	High selected region
1	17700001	17710000	2.65244	0.00281639	0.0014023	1.00605	High selected region
1	17701001	17711000	2.4377	0.00225693	0.00120192	0.909021	High selected region
1	17702001	17712000	2.84741	0.00215733	0.000883142	1.28853	High selected region
1	17703001	17713000	3.43506	0.00201912	0.000558446	1.85424	High selected region
1	17704001	17714000	3.68399	0.00176803	0.000453769	1.96211	High selected region
1	17705001	17715000	3.67692	0.00181977	0.000474419	1.93952	High selected region
1	17706001	17716000	3.39515	0.00169482	0.000444808	1.92988	High selected region
1	17707001	17717000	3.23107	0.00189596	0.000491367	1.94806	High selected region
1	17708001	17718000	2.81965	0.00161188	0.000462016	1.80273	High selected region
1	17709001	17719000	2.79148	0.00152425	0.000436042	1.80556	High selected region
1	17710001	17720000	2.56083	0.00153472	0.000437146	1.81179	High selected region
1	17711001	17721000	2.52592	0.00145343	0.000401883	1.85461	High selected region
1	17712001	17722000	2.09537	0.00188155	0.000535584	1.81274	High selected region
1	17714001	17724000	1.96766	0.00252476	0.000920779	1.45522	High selected region
1	17715001	17725000	2.01681	0.00258212	0.00109318	1.24003	High selected region
1	17716001	17726000	2.28557	0.00283244	0.00128344	1.14203	High selected region
1	17717001	17727000	2.76322	0.00296932	0.00133792	1.15014	High selected region
1	17718001	17728000	2.86484	0.00299261	0.00130877	1.19319	High selected region
1	17719001	17729000	3.09641	0.0033247	0.00140779	1.23979	High selected region
1	17720001	17730000	3.35175	0.0038594	0.00163884	1.2357	High selected region
1	17721001	17731000	3.30541	0.00404069	0.00171151	1.23933	High selected region
1	17722001	17732000	3.4472	0.00360855	0.00166241	1.11814	High selected region
1	17723001	17733000	3.60744	0.00337161	0.00158631	1.08776	High selected region
1	17724001	17734000	3.68835	0.00311327	0.00139702	1.15608	High selected region
1	17725001	17735000	3.51056	0.00310647	0.00134904	1.20334	High selected region
1	17726001	17736000	3.23986	0.00310691	0.00140806	1.14177	High selected region
1	17727001	17737000	2.64449	0.00285064	0.00150891	0.917779	High selected region
1	17827001	17837000	2.54143	0.00386273	0.00212063	0.865128	High selected region
1	17828001	17838000	2.4648	0.00429186	0.00240129	0.837793	High selected region
1	17829001	17839000	2.45936	0.00412727	0.00231453	0.834469	High selected region
1	17831001	17841000	2.18864	0.00479109	0.00262169	0.869857	High selected region
1	17832001	17842000	2.12268	0.00523954	0.00272565	0.94284	High selected region
1	17833001	17843000	2.08697	0.00530737	0.00274143	0.953068	High selected region
1	17887001	17897000	3.24288	0.00365766	0.0020496	0.835579	High selected region
1	17888001	17898000	3.3192	0.00369135	0.00194985	0.920785	High selected region
1	18074001	18084000	3.65002	0.00275822	0.00150515	0.87383	High selected region
1	18075001	18085000	4.04586	0.00226614	0.00104487	1.11691	High selected region
1	18076001	18086000	4.07907	0.00193093	0.000928461	1.05638	High selected region
1	18077001	18087000	3.92004	0.00169633	0.000787159	1.10769	High selected region
1	18078001	18088000	2.91379	0.001379	0.000771055	0.838717	High selected region
1	18085001	18095000	3.29144	0.00145785	0.000810147	0.847587	High selected region
1	18086001	18096000	2.69664	0.00138431	0.000734351	0.914625	High selected region
1	18087001	18097000	2.805	0.0016822	0.000857934	0.971411	High selected region
1	18088001	18098000	2.76205	0.00199989	0.000874109	1.19404	High selected region
1	18089001	18099000	3.55198	0.00295321	0.00121204	1.28485	High selected region
1	18090001	18100000	3.48055	0.00304134	0.00127087	1.25889	High selected region
1	18091001	18101000	3.74046	0.00317321	0.00127197	1.31888	High selected region
1	18092001	18102000	3.86417	0.00309564	0.00122964	1.332	High selected region
1	18093001	18103000	3.92285	0.0037862	0.00181296	1.0624	High selected region
1	18094001	18104000	4.05416	0.00406019	0.0020492	0.986486	High selected region
1	18605001	18615000	2.19863	0.000650422	0.00173193	-1.41293	Low selected region
1	18606001	18616000	2.32299	0.000606813	0.001767	-1.54198	Low selected region
1	18607001	18617000	2.37363	0.000516033	0.00180745	-1.80842	Low selected region
1	18608001	18618000	2.29525	0.000516036	0.00187434	-1.86084	Low selected region
1	18609001	18619000	2.31075	0.000607517	0.0020132	-1.72849	Low selected region
1	18610001	18620000	2.31239	0.00079587	0.00207867	-1.38506	Low selected region
1	18611001	18621000	2.22403	0.000788253	0.00202887	-1.36395	Low selected region
1	19024001	19034000	1.97518	0.0022665	0.00461786	-1.02676	Low selected region
1	19025001	19035000	2.10936	0.00222916	0.00452545	-1.02156	Low selected region
1	19026001	19036000	2.01396	0.00214464	0.0046087	-1.10362	Low selected region
1	20239001	20249000	6.30533	0.00198858	0.00292361	-0.556012	Low selected region
1	20240001	20250000	6.67992	0.00223555	0.00353102	-0.659455	Low selected region
1	20241001	20251000	6.58828	0.00203111	0.00328204	-0.692324	Low selected region
1	20242001	20252000	6.60782	0.00232806	0.00374513	-0.685888	Low selected region
1	20243001	20253000	6.58581	0.00237096	0.00370568	-0.644267	Low selected region
1	20244001	20254000	6.49634	0.0024115	0.00374308	-0.634295	Low selected region
1	20245001	20255000	6.51243	0.00258592	0.00403302	-0.641183	Low selected region
1	24199001	24209000	1.94641	0.0009428	0.00192479	-1.02968	Low selected region
1	24200001	24210000	1.99602	0.000909749	0.00188655	-1.05221	Low selected region
1	24201001	24211000	2.03535	0.000821421	0.00173781	-1.08108	Low selected region
1	25480001	25490000	1.96314	0.00312522	0.00154199	1.01916	High selected region
1	25481001	25491000	2.00824	0.00303959	0.00146777	1.05025	High selected region
1	25482001	25492000	2.05246	0.00290057	0.00125645	1.20698	High selected region
1	25483001	25493000	2.17549	0.00264141	0.0010615	1.3152	High selected region
1	25484001	25494000	1.96692	0.00216617	0.000769556	1.49305	High selected region
1	25485001	25495000	1.98634	0.00209641	0.000676049	1.63272	High selected region
1	25486001	25496000	2.0628	0.00201148	0.000602671	1.73881	High selected region
1	25487001	25497000	2.19208	0.00206794	0.000562751	1.87763	High selected region
1	25488001	25498000	2.26071	0.00202729	0.000503268	2.01015	High selected region
1	25489001	25499000	2.1974	0.00213271	0.000533006	2.00046	High selected region
1	25490001	25500000	1.99772	0.00240879	0.000570089	2.07905	High selected region
1	25590001	25600000	2.22611	0.00368845	0.00203948	0.854813	High selected region
1	25591001	25601000	2.27553	0.00372319	0.00208087	0.839352	High selected region
1	25592001	25602000	2.44898	0.00355018	0.00195269	0.862429	High selected region
1	25593001	25603000	2.7834	0.00309237	0.00165199	0.904508	High selected region
1	25594001	25604000	3.01822	0.00280679	0.00144608	0.956774	High selected region
1	25595001	25605000	2.93735	0.00255169	0.00136665	0.900809	High selected region
1	25596001	25606000	2.79205	0.00244111	0.00128866	0.921666	High selected region
1	25597001	25607000	2.59659	0.0021602	0.00121482	0.830422	High selected region
1	26159001	26169000	2.23435	0.00179597	0.000637814	1.49356	High selected region
1	26221001	26231000	2.44855	0.00267974	0.00145603	0.880053	High selected region
1	26222001	26232000	2.51168	0.0027138	0.00136174	0.994863	High selected region
1	26223001	26233000	2.64901	0.00240412	0.00119134	1.01292	High selected region
1	26224001	26234000	2.87382	0.00223208	0.000952949	1.22792	High selected region
1	26225001	26235000	3.00243	0.00218606	0.00089911	1.28176	High selected region
1	26226001	26236000	3.23374	0.00193932	0.00077046	1.33176	High selected region
1	26227001	26237000	3.12694	0.00196208	0.000831234	1.23906	High selected region
1	26228001	26238000	3.19802	0.00162448	0.000681948	1.25224	High selected region
1	26229001	26239000	2.9419	0.0014866	0.00058	1.35789	High selected region
1	26230001	26240000	2.56128	0.0012483	0.000529351	1.23767	High selected region
1	26231001	26241000	1.93992	0.00113215	0.000606234	0.901118	High selected region
1	26378001	26388000	2.19238	0.000778983	0.00115006	-0.562045	Low selected region
1	26379001	26389000	2.23605	0.000760808	0.0011459	-0.590877	Low selected region
1	26380001	26390000	1.99616	0.000828733	0.0012264	-0.56545	Low selected region
1	26517001	26527000	2.03455	0.00265845	0.000882557	1.59082	High selected region
1	26518001	26528000	2.146	0.00321906	0.000986846	1.70574	High selected region
1	26519001	26529000	2.2238	0.00328083	0.000956514	1.7782	High selected region
1	26520001	26530000	2.3233	0.00364619	0.00103573	1.81574	High selected region
1	26521001	26531000	2.43112	0.00426542	0.00119651	1.83386	High selected region
1	26522001	26532000	2.51236	0.00409441	0.00109612	1.90125	High selected region
1	26523001	26533000	2.30508	0.00388573	0.00117995	1.71946	High selected region
1	26524001	26534000	2.30345	0.00343691	0.00109079	1.65574	High selected region
1	26670001	26680000	2.03695	0.00179436	0.000559817	1.68044	High selected region
1	26685001	26695000	2.05473	0.00259112	0.00104678	1.30762	High selected region
1	26686001	26696000	2.24824	0.00284981	0.00101178	1.49397	High selected region
1	26687001	26697000	2.53802	0.00293849	0.000824055	1.83426	High selected region
1	26688001	26698000	2.71548	0.00325046	0.0007623	2.09221	High selected region
1	26689001	26699000	2.80214	0.00341385	0.000757613	2.17187	High selected region
1	26690001	26700000	2.60645	0.00310181	0.000644624	2.26658	High selected region
1	26691001	26701000	2.50397	0.00309499	0.00062742	2.30243	High selected region
1	26692001	26702000	2.70646	0.00319839	0.000661522	2.27348	High selected region
1	26693001	26703000	2.74958	0.00301556	0.000614502	2.29494	High selected region
1	26694001	26704000	2.73986	0.00319217	0.000711069	2.16648	High selected region
1	26695001	26705000	2.76711	0.00303256	0.00073594	2.04288	High selected region
1	26696001	26706000	2.67907	0.00281334	0.000700939	2.00492	High selected region
1	26697001	26707000	2.61239	0.00255973	0.00066301	1.94889	High selected region
1	26698001	26708000	2.39309	0.00233457	0.000692487	1.7533	High selected region
1	26699001	26709000	2.02031	0.00232053	0.00087747	1.40303	High selected region
1	26700001	26710000	2.03467	0.00260497	0.00101476	1.36013	High selected region
1	26701001	26711000	1.97631	0.00276404	0.00120821	1.19391	High selected region
1	26703001	26713000	2.16565	0.00283316	0.00131872	1.10327	High selected region
1	26704001	26714000	2.04837	0.00270555	0.00133105	1.02336	High selected region
1	26705001	26715000	2.06921	0.00245159	0.00124358	0.979218	High selected region
1	28647001	28657000	2.19619	0.00310817	0.00169711	0.872985	High selected region
1	28648001	28658000	2.1943	0.00309955	0.00166574	0.895896	High selected region
1	28649001	28659000	2.28975	0.00307006	0.00165243	0.893678	High selected region
1	28650001	28660000	2.36274	0.00290307	0.0015397	0.91493	High selected region
1	28651001	28661000	2.31231	0.00300454	0.00158035	0.9269	High selected region
1	28652001	28662000	2.1348	0.00263853	0.00132348	0.995398	High selected region
1	28653001	28663000	1.93609	0.00261938	0.00127699	1.03648	High selected region
1	28672001	28682000	1.93611	0.00246861	0.00108977	1.17968	High selected region
1	28673001	28683000	2.11748	0.00243908	0.00104763	1.21921	High selected region
1	28674001	28684000	2.12747	0.00249849	0.00106399	1.23157	High selected region
1	28675001	28685000	2.32597	0.00276698	0.00116635	1.24631	High selected region
1	28676001	28686000	2.26268	0.00280917	0.00118063	1.25059	High selected region
1	28677001	28687000	2.24573	0.00304074	0.00123546	1.29937	High selected region
1	28678001	28688000	2.26683	0.00320398	0.00132635	1.2724	High selected region
1	28679001	28689000	2.23492	0.00357803	0.00151287	1.24188	High selected region
1	28680001	28690000	2.3495	0.00351969	0.0015315	1.2005	High selected region
1	28681001	28691000	2.04166	0.00332911	0.00141142	1.23799	High selected region
1	28682001	28692000	1.98021	0.00341097	0.00147914	1.20542	High selected region
1	28698001	28708000	2.21702	0.00450151	0.00189404	1.24894	High selected region
1	28699001	28709000	2.23954	0.00452562	0.00198272	1.19063	High selected region
1	28700001	28710000	2.19382	0.00420925	0.00181434	1.21412	High selected region
1	28701001	28711000	2.31217	0.00435558	0.00174458	1.31999	High selected region
1	28702001	28712000	2.32433	0.00454561	0.00173289	1.39129	High selected region
1	28703001	28713000	2.30748	0.00492762	0.00175949	1.48573	High selected region
1	28704001	28714000	2.38501	0.00490648	0.0015755	1.63888	High selected region
1	28705001	28715000	2.41884	0.00507843	0.00151151	1.74839	High selected region
1	28706001	28716000	2.40973	0.00497891	0.0013693	1.86239	High selected region
1	28707001	28717000	2.5306	0.00478879	0.00127065	1.91409	High selected region
1	28708001	28718000	2.36142	0.00414665	0.000860308	2.26902	High selected region
1	28709001	28719000	2.35047	0.0043165	0.000823618	2.38981	High selected region
1	28710001	28720000	2.33908	0.00427868	0.000836677	2.35442	High selected region
1	28711001	28721000	2.32149	0.00374982	0.000733208	2.35453	High selected region
1	28712001	28722000	2.45583	0.00367778	0.000784449	2.22908	High selected region
1	28713001	28723000	2.2566	0.00342992	0.000770936	2.15349	High selected region
1	28714001	28724000	2.0336	0.00328718	0.000934578	1.81446	High selected region
1	28738001	28748000	2.01687	0.00388229	0.00131906	1.5574	High selected region
1	28739001	28749000	2.09843	0.0037495	0.00127763	1.55323	High selected region
1	28740001	28750000	2.00393	0.00425179	0.00152772	1.47669	High selected region
1	28741001	28751000	2.00181	0.00413103	0.00149387	1.46745	High selected region
1	2893001	2903000	2.36002	0.0106591	0.00566536	0.911846	High selected region
1	2894001	2904000	2.32312	0.0110664	0.00572173	0.951663	High selected region
1	2895001	2905000	2.24978	0.0116274	0.00596573	0.962758	High selected region
1	2896001	2906000	2.14418	0.0109087	0.00559185	0.964082	High selected region
1	2897001	2907000	2.05162	0.0105572	0.00550849	0.938498	High selected region
1	2918001	2928000	2.13715	0.0089463	0.00486941	0.877544	High selected region
1	2919001	2929000	2.08808	0.00832592	0.00454422	0.873577	High selected region
1	2920001	2930000	2.17658	0.00835035	0.00440303	0.92334	High selected region
1	2921001	2931000	2.19092	0.00761101	0.00400345	0.926844	High selected region
1	2922001	2932000	2.24125	0.00713542	0.00356202	1.0023	High selected region
1	2923001	2933000	2.26205	0.00672123	0.00328824	1.03141	High selected region
1	32263001	32273000	1.93574	0.00239799	0.000300915	2.9944	High selected region
1	32264001	32274000	2.10585	0.00235547	0.000245521	3.2621	High selected region
1	32265001	32275000	2.00843	0.00241027	0.000328769	2.87405	High selected region
1	33697001	33707000	3.73974	0.00528618	0.00297132	0.831122	High selected region
1	33698001	33708000	4.08349	0.00582104	0.00321389	0.856956	High selected region
1	33699001	33709000	4.29991	0.00565848	0.0030655	0.884292	High selected region
1	33700001	33710000	4.63733	0.00541067	0.00275697	0.972724	High selected region
1	33701001	33711000	4.48958	0.0047567	0.00241993	0.974996	High selected region
1	33702001	33712000	4.33894	0.00512007	0.00268988	0.928622	High selected region
1	33703001	33713000	4.30365	0.00533475	0.00273547	0.963632	High selected region
1	33704001	33714000	4.2102	0.00564687	0.00289486	0.963958	High selected region
1	33705001	33715000	4.38957	0.00532541	0.00286371	0.895007	High selected region
1	34893001	34903000	3.35058	0.00194702	0.00105613	0.88248	High selected region
1	34894001	34904000	2.97286	0.00174141	0.000890415	0.967706	High selected region
1	34895001	34905000	3.05383	0.00186198	0.000902168	1.04537	High selected region
1	34896001	34906000	3.18855	0.00196017	0.000856323	1.19475	High selected region
1	34897001	34907000	3.67649	0.00192151	0.000719361	1.41745	High selected region
1	34898001	34908000	3.84943	0.00210831	0.000881188	1.25857	High selected region
1	34899001	34909000	4.04116	0.00212817	0.000998001	1.0925	High selected region
1	34900001	34910000	3.875	0.00219301	0.00107267	1.03171	High selected region
1	34901001	34911000	3.55603	0.00224011	0.00113067	0.986392	High selected region
1	34902001	34912000	3.47572	0.00222327	0.00125287	0.827446	High selected region
1	34934001	34944000	2.37778	0.00239121	0.00133864	0.836973	High selected region
1	34935001	34945000	2.49951	0.00252534	0.00135801	0.894984	High selected region
1	35011001	35021000	2.70463	0.000791964	0.00122404	-0.628144	Low selected region
1	35012001	35022000	2.39658	0.000532495	0.00105627	-0.988139	Low selected region
1	35013001	35023000	2.43408	0.000532495	0.00101744	-0.934104	Low selected region
1	35114001	35124000	2.01874	0.000272888	0.000408701	-0.582737	Low selected region
1	35115001	35125000	1.95079	0.000235641	0.000434805	-0.883778	Low selected region
1	36317001	36327000	2.1048	0.00216803	0.000768512	1.49625	High selected region
1	36332001	36342000	2.10889	0.0036905	0.00199431	0.887927	High selected region
1	36333001	36343000	2.1272	0.00355074	0.00180395	0.97696	High selected region
1	36334001	36344000	2.40001	0.0034985	0.00169671	1.044	High selected region
1	36335001	36345000	2.3179	0.00335931	0.00156637	1.10074	High selected region
1	36336001	36346000	2.46737	0.00311239	0.00125932	1.30538	High selected region
1	36337001	36347000	2.683	0.00235569	0.000832686	1.50031	High selected region
1	36338001	36348000	2.37363	0.00226582	0.000880544	1.36357	High selected region
1	36339001	36349000	2.14681	0.00247158	0.00110445	1.16211	High selected region
1	36374001	36384000	2.35766	0.00313755	0.00175223	0.840446	High selected region
1	36375001	36385000	2.36709	0.00300263	0.00150184	0.999496	High selected region
1	36376001	36386000	2.51587	0.00279612	0.00105937	1.40022	High selected region
1	36377001	36387000	2.62121	0.00256937	0.000767603	1.74298	High selected region
1	36378001	36388000	2.55754	0.00245306	0.000706693	1.79543	High selected region
1	36379001	36389000	2.2228	0.00231364	0.000672732	1.78206	High selected region
1	36380001	36390000	2.26085	0.00240554	0.00070994	1.76059	High selected region
1	36381001	36391000	2.43756	0.00257978	0.000747554	1.787	High selected region
1	36382001	36392000	2.51612	0.00239577	0.000709046	1.75654	High selected region
1	36383001	36393000	2.29437	0.00257723	0.000791485	1.70319	High selected region
1	36384001	36394000	2.34761	0.00256178	0.000784606	1.70711	High selected region
1	36385001	36395000	2.38043	0.00253426	0.000797205	1.66854	High selected region
1	36386001	36396000	2.39459	0.00243627	0.000808246	1.59181	High selected region
1	36387001	36397000	2.49869	0.00245708	0.000806492	1.60721	High selected region
1	36388001	36398000	2.62657	0.00264475	0.000913847	1.53311	High selected region
1	36389001	36399000	2.7391	0.00259989	0.000932487	1.4793	High selected region
1	36390001	36400000	2.80187	0.00257112	0.000945735	1.44289	High selected region
1	36391001	36401000	2.76069	0.00260306	0.00102027	1.35126	High selected region
1	36392001	36402000	2.66308	0.00293729	0.00112223	1.38812	High selected region
1	36393001	36403000	2.73729	0.00271751	0.00107054	1.34395	High selected region
1	36394001	36404000	2.51866	0.00263909	0.0010404	1.3429	High selected region
1	36395001	36405000	2.41403	0.00254059	0.000987929	1.36268	High selected region
1	36396001	36406000	2.49347	0.00243688	0.00095391	1.35311	High selected region
1	36397001	36407000	2.45696	0.00251664	0.000971118	1.37378	High selected region
1	36398001	36408000	2.19637	0.00246087	0.000959559	1.35873	High selected region
1	36399001	36409000	2.11407	0.00253122	0.000937351	1.43317	High selected region
1	36400001	36410000	2.0037	0.00249088	0.000883194	1.49585	High selected region
1	36402001	36412000	2.07942	0.00272013	0.000969047	1.48904	High selected region
1	36403001	36413000	2.10271	0.00296992	0.00103599	1.51941	High selected region
1	36404001	36414000	2.13275	0.00299668	0.00104261	1.52317	High selected region
1	36405001	36415000	2.32754	0.00328377	0.00116651	1.49315	High selected region
1	36406001	36416000	2.55777	0.00425485	0.00159283	1.41752	High selected region
1	36407001	36417000	2.58079	0.00434962	0.00166608	1.38443	High selected region
1	36408001	36418000	2.60957	0.00464878	0.0017494	1.40999	High selected region
1	36409001	36419000	2.59796	0.004852	0.00182373	1.41169	High selected region
1	36410001	36420000	2.57384	0.00487856	0.00187191	1.38194	High selected region
1	36411001	36421000	2.52329	0.00476479	0.00184021	1.37254	High selected region
1	36412001	36422000	2.46883	0.00417485	0.00160331	1.38067	High selected region
1	36413001	36423000	2.56656	0.00381726	0.00147498	1.37184	High selected region
1	36414001	36424000	2.5484	0.00361041	0.00140238	1.36429	High selected region
1	36415001	36425000	2.52072	0.00344885	0.00132634	1.37866	High selected region
1	36416001	36426000	2.08086	0.00252289	0.000901967	1.48393	High selected region
1	36424001	36434000	2.00311	0.00363969	0.00124971	1.54222	High selected region
1	36425001	36435000	2.02222	0.00406001	0.00144165	1.49376	High selected region
1	36426001	36436000	2.16341	0.00424191	0.00152893	1.47219	High selected region
1	36427001	36437000	2.21002	0.0044147	0.00161358	1.45205	High selected region
1	36428001	36438000	2.11317	0.00454457	0.00169873	1.41969	High selected region
1	36429001	36439000	2.13497	0.0040401	0.0015198	1.41051	High selected region
1	36430001	36440000	2.19645	0.00358377	0.00131986	1.44109	High selected region
1	36431001	36441000	2.21145	0.00358624	0.00136721	1.39124	High selected region
1	36432001	36442000	2.06278	0.0035884	0.00138672	1.37166	High selected region
1	36433001	36443000	1.98891	0.00331723	0.00131399	1.33602	High selected region
1	36438001	36448000	2.2117	0.00308983	0.00107948	1.51719	High selected region
1	36439001	36449000	2.53967	0.00305027	0.00108032	1.49748	High selected region
1	36440001	36450000	2.71639	0.00310551	0.00108915	1.51163	High selected region
1	36441001	36451000	2.82641	0.00324715	0.00110421	1.55616	High selected region
1	36442001	36452000	3.022	0.00325295	0.00107646	1.59545	High selected region
1	36443001	36453000	3.03811	0.00334304	0.00110945	1.59132	High selected region
1	36444001	36454000	3.03614	0.00339357	0.00109609	1.63044	High selected region
1	36445001	36455000	3.06427	0.00330148	0.00109129	1.59708	High selected region
1	36446001	36456000	3.32728	0.00377125	0.00121116	1.63865	High selected region
1	36447001	36457000	3.26253	0.00407714	0.00122984	1.72909	High selected region
1	36448001	36458000	3.10368	0.00407263	0.00114795	1.8269	High selected region
1	36449001	36459000	3.01113	0.00402429	0.00113946	1.82038	High selected region
1	36450001	36460000	2.83882	0.0040592	0.00114557	1.82513	High selected region
1	36451001	36461000	2.71347	0.00439331	0.00124908	1.81444	High selected region
1	36452001	36462000	2.5956	0.005215	0.00147208	1.82481	High selected region
1	36453001	36463000	2.46852	0.00531124	0.001545	1.78144	High selected region
1	36454001	36464000	2.36405	0.00534684	0.00161603	1.72623	High selected region
1	36455001	36465000	2.18762	0.00549108	0.00186091	1.56108	High selected region
1	36456001	36466000	2.06601	0.00492856	0.00176747	1.47948	High selected region
1	36457001	36467000	2.22473	0.00462741	0.00179678	1.36479	High selected region
1	36458001	36468000	2.41744	0.00477284	0.00188813	1.33789	High selected region
1	36459001	36469000	2.36007	0.00469673	0.00185935	1.33686	High selected region
1	36460001	36470000	2.49253	0.00504434	0.00206706	1.28709	High selected region
1	36461001	36471000	2.43092	0.0045788	0.0019823	1.20779	High selected region
1	36462001	36472000	2.44239	0.00368455	0.00175929	1.0665	High selected region
1	36463001	36473000	2.50853	0.00377408	0.00177299	1.08994	High selected region
1	36464001	36474000	2.74643	0.00368735	0.00172344	1.09729	High selected region
1	36465001	36475000	3.02411	0.00382643	0.00159753	1.26016	High selected region
1	36466001	36476000	2.23285	0.00438792	0.00211876	1.05032	High selected region
1	36467001	36477000	2.11358	0.00430187	0.00207917	1.04896	High selected region
1	36468001	36478000	2.05341	0.00422969	0.00207652	1.02638	High selected region
1	36469001	36479000	2.24879	0.00448236	0.00215233	1.05836	High selected region
1	36470001	36480000	2.25428	0.00413685	0.00201599	1.03704	High selected region
1	36471001	36481000	2.50917	0.00421392	0.00200156	1.07404	High selected region
1	36472001	36482000	2.6074	0.00427725	0.00204222	1.06655	High selected region
1	36473001	36483000	2.95546	0.00469952	0.00225139	1.0617	High selected region
1	36474001	36484000	2.95766	0.00473041	0.00228484	1.04987	High selected region
1	36475001	36485000	2.94095	0.00426919	0.0021567	0.985137	High selected region
1	36476001	36486000	3.77402	0.00345281	0.00156263	1.14379	High selected region
1	36477001	36487000	3.7277	0.00340865	0.00159376	1.09677	High selected region
1	36478001	36488000	3.65859	0.00314917	0.00150333	1.06681	High selected region
1	36479001	36489000	3.59807	0.00287138	0.00139154	1.04506	High selected region
1	36480001	36490000	3.60233	0.00286313	0.00132967	1.10652	High selected region
1	36481001	36491000	3.42209	0.00269396	0.00126587	1.0896	High selected region
1	36482001	36492000	3.14365	0.0026861	0.00130376	1.04283	High selected region
1	36483001	36493000	2.48252	0.00205824	0.0010212	1.01115	High selected region
1	36484001	36494000	2.1427	0.00197177	0.000987018	0.998343	High selected region
1	36485001	36495000	2.11105	0.00201058	0.000953713	1.07598	High selected region
1	36486001	36496000	1.94962	0.00200939	0.0010092	0.993545	High selected region
1	36489001	36499000	2.41319	0.00244253	0.00125138	0.964856	High selected region
1	36490001	36500000	3.19837	0.0025679	0.00130292	0.978841	High selected region
1	36491001	36501000	3.52722	0.00276098	0.00139937	0.980403	High selected region
1	36492001	36502000	4.08805	0.00303915	0.00148761	1.03067	High selected region
1	36493001	36503000	4.3302	0.00320792	0.00154568	1.0534	High selected region
1	36494001	36504000	4.68106	0.003287	0.00153705	1.09661	High selected region
1	36495001	36505000	4.8157	0.00325595	0.00152209	1.09702	High selected region
1	36496001	36506000	5.27954	0.00345397	0.00154751	1.15831	High selected region
1	36497001	36507000	5.40221	0.00331037	0.00150884	1.13355	High selected region
1	36498001	36508000	5.5654	0.00299101	0.00134701	1.15087	High selected region
1	36499001	36509000	5.84491	0.00238681	0.00105331	1.18015	High selected region
1	36500001	36510000	5.64003	0.00192377	0.000876277	1.13448	High selected region
1	36501001	36511000	5.81279	0.00172573	0.000781397	1.14308	High selected region
1	36502001	36512000	5.73536	0.00127654	0.000574631	1.15153	High selected region
1	36503001	36513000	5.82008	0.00123936	0.000576952	1.10307	High selected region
1	36504001	36514000	5.3925	0.00103656	0.000546177	0.924363	High selected region
1	36505001	36515000	5.18049	0.00108485	0.000575921	0.913553	High selected region
1	36506001	36516000	4.78052	0.00116857	0.000568202	1.04027	High selected region
1	36507001	36517000	5.46982	0.00154394	0.00065699	1.23267	High selected region
1	36508001	36518000	5.68321	0.00201733	0.000828512	1.28385	High selected region
1	36509001	36519000	5.62618	0.00213091	0.000864306	1.30186	High selected region
1	36510001	36520000	5.51509	0.0022501	0.000976864	1.20376	High selected region
1	36511001	36521000	5.1786	0.00241275	0.00100044	1.27004	High selected region
1	36512001	36522000	5.23336	0.00249802	0.0010274	1.28179	High selected region
1	36513001	36523000	4.79944	0.00256462	0.000997198	1.36279	High selected region
1	36514001	36524000	4.63458	0.0031344	0.00113648	1.46362	High selected region
1	36515001	36525000	4.69107	0.00347448	0.00114461	1.60194	High selected region
1	36516001	36526000	4.56237	0.0035767	0.00111829	1.67733	High selected region
1	36517001	36527000	4.12724	0.00330203	0.00103286	1.67671	High selected region
1	36518001	36528000	3.18319	0.00313423	0.00112889	1.47321	High selected region
1	36519001	36529000	2.93627	0.00325162	0.00122461	1.40884	High selected region
1	36520001	36530000	2.64773	0.00327538	0.00127974	1.35581	High selected region
1	36521001	36531000	2.60752	0.00305323	0.00127689	1.2577	High selected region
1	36522001	36532000	2.51067	0.00288786	0.00124597	1.21273	High selected region
1	36523001	36533000	2.42482	0.00274739	0.00129584	1.08417	High selected region
1	36524001	36534000	2.01784	0.00224958	0.00122901	0.872159	High selected region
1	39115001	39125000	2.08386	0.00121889	0.00215027	-0.81895	Low selected region
1	39116001	39126000	1.9469	0.00128626	0.00222637	-0.791511	Low selected region
1	39117001	39127000	1.95317	0.0012739	0.00225286	-0.822506	Low selected region
1	39118001	39128000	2.01654	0.00114098	0.00205961	-0.852098	Low selected region
1	39120001	39130000	2.00187	0.00159965	0.00281016	-0.812896	Low selected region
1	39121001	39131000	1.97105	0.00165063	0.00282382	-0.774631	Low selected region
1	39122001	39132000	2.01609	0.00168641	0.00283499	-0.749388	Low selected region
1	39123001	39133000	2.18271	0.00197854	0.00346019	-0.806415	Low selected region
1	39126001	39136000	2.03695	0.00168887	0.00288302	-0.771523	Low selected region
1	39127001	39137000	1.99525	0.00166227	0.00291519	-0.810435	Low selected region
1	39128001	39138000	2.0927	0.00181295	0.00312241	-0.784321	Low selected region
1	39129001	39139000	2.2171	0.00154849	0.00271518	-0.810186	Low selected region
1	39130001	39140000	2.51817	0.00174846	0.0029692	-0.763989	Low selected region
1	39131001	39141000	2.62382	0.00165666	0.00280514	-0.759795	Low selected region
1	39132001	39142000	2.66341	0.00153178	0.00267406	-0.803823	Low selected region
1	39133001	39143000	2.62151	0.00134345	0.00209579	-0.641552	Low selected region
1	39134001	39144000	2.61496	0.00139098	0.00219878	-0.660602	Low selected region
1	39135001	39145000	2.47233	0.00147994	0.00245905	-0.732562	Low selected region
1	39136001	39146000	2.17422	0.00144574	0.0024114	-0.738063	Low selected region
1	39137001	39147000	2.0344	0.00147968	0.00236372	-0.675774	Low selected region
1	42218001	42228000	2.10022	0.000810424	0.00129123	-0.671997	Low selected region
1	42219001	42229000	2.27475	0.000604691	0.000977532	-0.692946	Low selected region
1	42220001	42230000	2.40756	0.000452274	0.000713831	-0.658385	Low selected region
1	42221001	42231000	2.15059	0.000303706	0.000533766	-0.813532	Low selected region
1	42292001	42302000	2.09266	0.00262465	0.0012795	1.03654	High selected region
1	42293001	42303000	2.12685	0.00314216	0.00135768	1.21061	High selected region
1	42294001	42304000	2.17023	0.00330507	0.00136216	1.27878	High selected region
1	42296001	42306000	1.9363	0.00243145	0.000952546	1.35196	High selected region
1	42297001	42307000	2.07797	0.00227153	0.000827739	1.45642	High selected region
1	42326001	42336000	2.00364	0.000358571	0.000198378	0.854007	High selected region
1	42327001	42337000	2.20496	0.000322711	0.000143052	1.1737	High selected region
1	42328001	42338000	2.119	0.000410273	0.000170519	1.26665	High selected region
1	42358001	42368000	1.95681	0.0014494	0.000768853	0.914676	High selected region
1	42683001	42693000	2.21587	0.00122762	0.00191706	-0.643031	Low selected region
1	42684001	42694000	2.48994	0.00127772	0.00215493	-0.754069	Low selected region
1	42685001	42695000	2.44469	0.00163003	0.00265718	-0.704997	Low selected region
1	42758001	42768000	2.01467	0.00267329	0.000778415	1.78	High selected region
1	42759001	42769000	2.13448	0.00269188	0.000708147	1.92649	High selected region
1	42760001	42770000	2.17695	0.00264793	0.000656262	2.01252	High selected region
1	42761001	42771000	2.26336	0.00267218	0.000651261	2.03671	High selected region
1	42762001	42772000	2.17934	0.00253891	0.000621316	2.03081	High selected region
1	42763001	42773000	2.17463	0.00228106	0.000526967	2.11392	High selected region
1	42764001	42774000	2.05066	0.00231478	0.000477997	2.2758	High selected region
1	42765001	42775000	1.97803	0.00234609	0.000501179	2.22686	High selected region
1	42767001	42777000	2.02705	0.00260323	0.000698276	1.89843	High selected region
1	43886001	43896000	2.21443	0.0022801	0.00349901	-0.61785	Low selected region
1	43887001	43897000	2.51688	0.00211602	0.00340399	-0.685874	Low selected region
1	43888001	43898000	2.89724	0.00180031	0.00301523	-0.744023	Low selected region
1	43889001	43899000	3.11837	0.00190066	0.00323465	-0.767109	Low selected region
1	43890001	43900000	3.19186	0.00204456	0.00365681	-0.838795	Low selected region
1	43891001	43901000	3.20423	0.00213492	0.00389396	-0.867056	Low selected region
1	43892001	43902000	3.25032	0.0021071	0.00384695	-0.868456	Low selected region
1	43893001	43903000	3.34587	0.00219075	0.00389903	-0.83169	Low selected region
1	43894001	43904000	3.16403	0.0019356	0.00379291	-0.970524	Low selected region
1	43895001	43905000	2.93528	0.00205321	0.00382739	-0.89848	Low selected region
1	43896001	43906000	2.79941	0.002057	0.00357848	-0.798805	Low selected region
1	43897001	43907000	2.42784	0.00226568	0.00362849	-0.679425	Low selected region
1	43898001	43908000	2.22687	0.00233499	0.00362419	-0.634242	Low selected region
1	43956001	43966000	2.57953	0.00198006	0.00290336	-0.552179	Low selected region
1	43957001	43967000	2.90144	0.00199729	0.00321442	-0.686515	Low selected region
1	43958001	43968000	3.00956	0.00188135	0.00313156	-0.735113	Low selected region
1	43959001	43969000	2.85031	0.00216802	0.00340586	-0.651641	Low selected region
1	43960001	43970000	2.77177	0.00233338	0.00353373	-0.598771	Low selected region
1	43961001	43971000	2.59092	0.00220613	0.00372884	-0.757209	Low selected region
1	43962001	43972000	2.63775	0.00208439	0.00389574	-0.902272	Low selected region
1	43963001	43973000	2.48837	0.00200615	0.00374252	-0.899581	Low selected region
1	43964001	43974000	2.53231	0.00197268	0.00384918	-0.964394	Low selected region
1	43965001	43975000	2.49694	0.00192502	0.00392198	-1.02671	Low selected region
1	43966001	43976000	2.30662	0.00185087	0.00369594	-0.997738	Low selected region
1	43967001	43977000	1.96229	0.00187778	0.00345856	-0.881143	Low selected region
1	44040001	44050000	2.02141	0.00175897	0.00268991	-0.612827	Low selected region
1	44041001	44051000	2.16177	0.00145287	0.00246322	-0.76164	Low selected region
1	44042001	44052000	1.97565	0.00162472	0.00276604	-0.767631	Low selected region
1	44043001	44053000	1.96082	0.00180795	0.00291669	-0.689977	Low selected region
1	44044001	44054000	2.01613	0.00208449	0.00327909	-0.653601	Low selected region
1	44045001	44055000	2.20623	0.00219304	0.00338143	-0.624701	Low selected region
1	44490001	44500000	1.98962	0.00159964	0.00265072	-0.728637	Low selected region
1	44491001	44501000	2.52577	0.00135176	0.0022406	-0.729046	Low selected region
1	44492001	44502000	3.02442	0.00142465	0.00207512	-0.542587	Low selected region
1	46751001	46761000	2.52775	0.000981077	0.00155729	-0.666599	Low selected region
1	46752001	46762000	2.59759	0.000983446	0.00162299	-0.722736	Low selected region
1	46753001	46763000	2.68121	0.00100393	0.00176197	-0.811531	Low selected region
1	46754001	46764000	2.5051	0.00104279	0.00176749	-0.761253	Low selected region
1	46755001	46765000	2.75876	0.00110352	0.00195597	-0.825771	Low selected region
1	46756001	46766000	3.22196	0.000965825	0.00194922	-1.01306	Low selected region
1	46757001	46767000	3.38841	0.00112358	0.00220142	-0.970332	Low selected region
1	46758001	46768000	3.42349	0.00116097	0.002254	-0.957157	Low selected region
1	46759001	46769000	3.47704	0.00109541	0.00215742	-0.977836	Low selected region
1	46760001	46770000	3.23024	0.00120563	0.00214359	-0.830242	Low selected region
1	46761001	46771000	2.98193	0.00139734	0.00231115	-0.725928	Low selected region
1	46762001	46772000	2.89673	0.00144373	0.00235727	-0.707316	Low selected region
1	46763001	46773000	2.71101	0.00161958	0.00246896	-0.608284	Low selected region
1	46764001	46774000	2.84914	0.00164592	0.00247175	-0.586639	Low selected region
1	46765001	46775000	2.55835	0.00166374	0.00241974	-0.540422	Low selected region
1	46867001	46877000	2.12765	0.000696521	0.000309165	1.17179	High selected region
1	46868001	46878000	2.25863	0.00066151	0.000290982	1.18483	High selected region
1	46869001	46879000	2.01874	0.000698902	0.000316697	1.14199	High selected region
1	46870001	46880000	2.69395	0.000653963	0.000342217	0.934298	High selected region
1	46871001	46881000	2.81881	0.000718255	0.000365338	0.975264	High selected region
1	46872001	46882000	2.90368	0.000665913	0.000331698	1.00546	High selected region
1	46873001	46883000	2.66017	0.000768699	0.000377803	1.02478	High selected region
1	46874001	46884000	2.82623	0.000729355	0.000380335	0.93935	High selected region
1	46875001	46885000	2.91428	0.000688475	0.000363777	0.92035	High selected region
1	46876001	46886000	2.85859	0.000722996	0.000382343	0.91912	High selected region
1	46877001	46887000	2.62381	0.000682954	0.000350914	0.960671	High selected region
1	46880001	46890000	2.61364	0.000565618	0.000277469	1.0275	High selected region
1	46881001	46891000	2.31266	0.000539277	0.000273961	0.977056	High selected region
1	46884001	46894000	3.30921	0.000509438	0.000285327	0.83629	High selected region
1	46885001	46895000	3.06581	0.000556468	0.00030403	0.872085	High selected region
1	46887001	46897000	2.07494	0.000643471	0.000359423	0.840192	High selected region
1	46905001	46915000	2.03004	0.00154292	0.000495588	1.63845	High selected region
1	46906001	46916000	2.14107	0.00161062	0.000514553	1.64622	High selected region
1	46907001	46917000	2.27041	0.00153941	0.000484228	1.66862	High selected region
1	46908001	46918000	2.36058	0.00170496	0.000525202	1.69879	High selected region
1	46909001	46919000	2.52298	0.00178546	0.000572021	1.64216	High selected region
1	46910001	46920000	2.64566	0.00171041	0.00055293	1.62917	High selected region
1	46911001	46921000	2.80631	0.00140874	0.00051728	1.44539	High selected region
1	46912001	46922000	2.78463	0.00129546	0.000489812	1.40316	High selected region
1	46913001	46923000	2.88222	0.00134738	0.000518315	1.37826	High selected region
1	46914001	46924000	2.87443	0.00128155	0.000520007	1.30129	High selected region
1	46915001	46925000	2.94919	0.00144529	0.000622282	1.21572	High selected region
1	46916001	46926000	2.98474	0.00139666	0.00065494	1.09255	High selected region
1	46917001	46927000	2.98852	0.00144062	0.000671447	1.10134	High selected region
1	46918001	46928000	2.72634	0.00137292	0.00070002	0.97178	High selected region
1	47834001	47844000	2.45223	0.00360718	0.00178404	1.01572	High selected region
1	47835001	47845000	2.80804	0.00342939	0.00142527	1.26672	High selected region
1	47836001	47846000	3.11952	0.00348066	0.00126825	1.45652	High selected region
1	47837001	47847000	3.88568	0.00370816	0.00105021	1.82003	High selected region
1	47838001	47848000	3.83375	0.00380061	0.00125034	1.60391	High selected region
1	47839001	47849000	3.91955	0.00348635	0.00123684	1.49506	High selected region
1	47840001	47850000	3.83071	0.00329292	0.00157957	1.05984	High selected region
1	47841001	47851000	3.87117	0.0031768	0.00156249	1.02373	High selected region
1	47842001	47852000	3.81931	0.00323893	0.00167944	0.947537	High selected region
1	48141001	48151000	1.94138	0.00274334	0.00144758	0.92229	High selected region
1	49264001	49274000	1.94756	0.00181478	0.00304906	-0.74857	Low selected region
1	49285001	49295000	1.96727	0.00272882	0.00407628	-0.578976	Low selected region
1	49286001	49296000	1.9926	0.00267927	0.00410486	-0.615493	Low selected region
1	49287001	49297000	2.18534	0.00220225	0.00356783	-0.696069	Low selected region
1	49288001	49298000	2.31712	0.00199992	0.00357889	-0.83957	Low selected region
1	49289001	49299000	2.1136	0.00194261	0.00336273	-0.791637	Low selected region
1	49290001	49300000	2.06991	0.00193603	0.00328193	-0.761443	Low selected region
1	49291001	49301000	2.36822	0.00171995	0.00328648	-0.934177	Low selected region
1	49292001	49302000	2.45461	0.00161367	0.0031576	-0.968483	Low selected region
1	49293001	49303000	2.59852	0.00142154	0.00298928	-1.07234	Low selected region
1	49294001	49304000	2.5716	0.00128556	0.00266915	-1.05398	Low selected region
1	49295001	49305000	2.87787	0.0011727	0.00276471	-1.23729	Low selected region
1	49296001	49306000	2.93653	0.00108738	0.00265354	-1.28706	Low selected region
1	49297001	49307000	2.9516	0.00107025	0.00264543	-1.30555	Low selected region
1	49298001	49308000	3.20336	0.000962705	0.0026208	-1.44484	Low selected region
1	49299001	49309000	3.4537	0.000872975	0.00261878	-1.58488	Low selected region
1	49300001	49310000	3.49177	0.000817704	0.00248223	-1.60199	Low selected region
1	49301001	49311000	3.0579	0.00106726	0.00259762	-1.28328	Low selected region
1	49302001	49312000	2.72551	0.00123671	0.00263312	-1.09027	Low selected region
1	49303001	49313000	2.09753	0.00181178	0.00294617	-0.701433	Low selected region
1	49304001	49314000	2.04147	0.00190443	0.00297558	-0.643812	Low selected region
1	49307001	49317000	2.0622	0.00231471	0.00352404	-0.606399	Low selected region
1	49346001	49356000	2.56511	0.0023649	0.00354005	-0.581991	Low selected region
1	49347001	49357000	2.4385	0.00258433	0.00376837	-0.54415	Low selected region
1	49355001	49365000	2.31477	0.0015692	0.00233867	-0.575659	Low selected region
1	49356001	49366000	2.60647	0.00146873	0.0023188	-0.658809	Low selected region
1	49357001	49367000	3.08434	0.00125147	0.00226148	-0.853644	Low selected region
1	49358001	49368000	3.51982	0.00122325	0.00253007	-1.04846	Low selected region
1	49359001	49369000	4.02911	0.000977883	0.00248336	-1.34456	Low selected region
1	49360001	49370000	4.48467	0.000943347	0.00301342	-1.67554	Low selected region
1	49361001	49371000	4.92266	0.000821128	0.003514	-2.09744	Low selected region
1	49362001	49372000	5.12854	0.000856	0.00428642	-2.32409	Low selected region
1	49363001	49373000	4.9654	0.000990687	0.00453883	-2.19582	Low selected region
1	49364001	49374000	4.77972	0.00115561	0.00473552	-2.03487	Low selected region
1	49365001	49375000	4.77384	0.00120803	0.00486981	-2.01121	Low selected region
1	49366001	49376000	4.67003	0.00126183	0.00486485	-1.94688	Low selected region
1	49367001	49377000	4.63172	0.00125875	0.00477819	-1.92447	Low selected region
1	49368001	49378000	4.4347	0.0013412	0.00461393	-1.78247	Low selected region
1	49369001	49379000	4.31769	0.00136386	0.00445503	-1.70774	Low selected region
1	49370001	49380000	4.04457	0.00134291	0.00383008	-1.51201	Low selected region
1	49371001	49381000	3.68473	0.00141455	0.00324717	-1.19884	Low selected region
1	49372001	49382000	3.06345	0.001381	0.00246151	-0.83383	Low selected region
1	49373001	49383000	2.71195	0.00131612	0.00202105	-0.618814	Low selected region
1	49374001	49384000	2.9278	0.00119606	0.00187222	-0.64646	Low selected region
1	49375001	49385000	2.68092	0.00111059	0.00165313	-0.573874	Low selected region
1	49376001	49386000	2.71033	0.00113924	0.00168234	-0.562398	Low selected region
1	49377001	49387000	2.79953	0.00112806	0.00171987	-0.608456	Low selected region
1	49378001	49388000	3.04709	0.00103393	0.00174591	-0.755841	Low selected region
1	49379001	49389000	3.0092	0.00115376	0.00188987	-0.711944	Low selected region
1	49380001	49390000	3.07378	0.00144971	0.00233442	-0.6873	Low selected region
1	49381001	49391000	2.99475	0.00149595	0.00245484	-0.714567	Low selected region
1	49382001	49392000	3.2419	0.00154081	0.00279562	-0.859479	Low selected region
1	49383001	49393000	3.41539	0.00157764	0.00304	-0.946303	Low selected region
1	49384001	49394000	3.86406	0.00153585	0.00361848	-1.23635	Low selected region
1	49385001	49395000	3.80439	0.00169001	0.00387638	-1.19768	Low selected region
1	49386001	49396000	3.59622	0.0018914	0.00402866	-1.09085	Low selected region
1	49387001	49397000	3.55459	0.00197631	0.0041635	-1.07499	Low selected region
1	49388001	49398000	3.47266	0.00225856	0.00455958	-1.0135	Low selected region
1	49389001	49399000	3.57514	0.002255	0.00487545	-1.11241	Low selected region
1	49390001	49400000	3.58957	0.00195653	0.00438222	-1.16336	Low selected region
1	49391001	49401000	3.67848	0.00184675	0.00427303	-1.21027	Low selected region
1	49392001	49402000	3.55182	0.00178924	0.00384178	-1.10243	Low selected region
1	49393001	49403000	3.7165	0.00176052	0.00405768	-1.20465	Low selected region
1	49394001	49404000	3.24187	0.00175919	0.00339975	-0.950517	Low selected region
1	49395001	49405000	2.88004	0.00181471	0.0031455	-0.79355	Low selected region
1	49396001	49406000	2.87552	0.00164543	0.00295031	-0.842402	Low selected region
1	49397001	49407000	2.43285	0.0018613	0.00293417	-0.656642	Low selected region
1	49959001	49969000	1.95064	0.00196159	0.000699166	1.48832	High selected region
1	49960001	49970000	1.94475	0.00175048	0.000564553	1.63257	High selected region
1	49961001	49971000	2.16452	0.00176279	0.000532674	1.72654	High selected region
1	49962001	49972000	2.31206	0.00163254	0.000479552	1.76736	High selected region
1	49963001	49973000	2.26404	0.00160787	0.000466049	1.7866	High selected region
1	49964001	49974000	2.02877	0.00184939	0.000574817	1.68587	High selected region
1	49965001	49975000	1.95621	0.00192633	0.000566051	1.76685	High selected region
1	49966001	49976000	1.96363	0.00181738	0.000529362	1.77953	High selected region
1	49980001	49990000	2.38055	0.000966904	0.000395853	1.28841	High selected region
1	49981001	49991000	2.6421	0.00101086	0.000428188	1.23927	High selected region
1	49982001	49992000	3.04472	0.00111206	0.000477341	1.22014	High selected region
1	49983001	49993000	3.28049	0.00136609	0.000551627	1.30829	High selected region
1	49984001	49994000	3.33562	0.00151557	0.000601303	1.3337	High selected region
1	49985001	49995000	3.44307	0.00165093	0.000641498	1.36376	High selected region
1	49986001	49996000	3.40906	0.00164569	0.000671693	1.29282	High selected region
1	49987001	49997000	3.48259	0.00166239	0.000701693	1.24435	High selected region
1	49988001	49998000	3.57175	0.00173881	0.000708961	1.29432	High selected region
1	49989001	49999000	3.49227	0.00186507	0.000741558	1.3306	High selected region
1	49990001	50000000	3.54015	0.00186857	0.00074461	1.32738	High selected region
1	49991001	50001000	3.50264	0.00181505	0.000741299	1.29188	High selected region
1	49992001	50002000	3.30404	0.00174964	0.000775649	1.17358	High selected region
1	49993001	50003000	3.27642	0.00168668	0.000725325	1.21749	High selected region
1	49994001	50004000	3.29279	0.00163818	0.000708122	1.21002	High selected region
1	49995001	50005000	3.28388	0.00159625	0.000676628	1.23825	High selected region
1	49996001	50006000	3.32734	0.00165181	0.000665914	1.31064	High selected region
1	49997001	50007000	3.24915	0.00174768	0.00066462	1.39484	High selected region
1	49998001	50008000	3.3139	0.00184538	0.00070514	1.38794	High selected region
1	49999001	50009000	3.22724	0.00156515	0.000628126	1.31718	High selected region
1	50000001	50010000	2.94502	0.00141253	0.000607541	1.21723	High selected region
1	50001001	50011000	2.87487	0.00141846	0.000727803	0.962706	High selected region
1	50002001	50012000	2.91399	0.00127128	0.000624165	1.02628	High selected region
1	50078001	50088000	2.00413	0.00228229	0.00122235	0.900825	High selected region
1	50853001	50863000	2.77424	0.00154069	0.000815006	0.918694	High selected region
1	51268001	51278000	2.05988	0.00225784	0.00413857	-0.874189	Low selected region
1	51269001	51279000	2.28146	0.00216454	0.0041299	-0.932046	Low selected region
1	51270001	51280000	2.2827	0.00195577	0.00368496	-0.913912	Low selected region
1	51271001	51281000	1.97935	0.00186559	0.00304509	-0.706853	Low selected region
1	51272001	51282000	2.13764	0.0016066	0.00266748	-0.731467	Low selected region
1	51273001	51283000	2.13622	0.00155748	0.00250785	-0.687237	Low selected region
1	51274001	51284000	2.35117	0.0012729	0.00209914	-0.721679	Low selected region
1	51275001	51285000	2.03194	0.00130701	0.00202899	-0.634492	Low selected region
1	51285001	51295000	2.1153	0.00327011	0.00517198	-0.661378	Low selected region
1	51286001	51296000	2.34911	0.00295446	0.00503559	-0.769266	Low selected region
1	51287001	51297000	2.58187	0.00256489	0.00479565	-0.902829	Low selected region
1	51288001	51298000	2.62632	0.00234672	0.00443948	-0.919745	Low selected region
1	51289001	51299000	2.49836	0.00218899	0.00401993	-0.876905	Low selected region
1	51290001	51300000	2.0897	0.00241702	0.00401941	-0.733754	Low selected region
1	54556001	54566000	2.00074	0.00318127	0.00567179	-0.834201	Low selected region
1	54557001	54567000	2.11572	0.00275663	0.00511018	-0.890468	Low selected region
1	54558001	54568000	2.06858	0.00295862	0.00549974	-0.894439	Low selected region
1	54559001	54569000	2.01739	0.00302975	0.00585358	-0.95012	Low selected region
1	54585001	54595000	2.2993	0.00153266	0.00387697	-1.33889	Low selected region
1	54586001	54596000	2.53508	0.00124927	0.00348422	-1.47975	Low selected region
1	54587001	54597000	2.64178	0.00120154	0.00344128	-1.51806	Low selected region
1	54588001	54598000	2.99415	0.00109099	0.00328013	-1.58812	Low selected region
1	54589001	54599000	3.15908	0.00100014	0.00303589	-1.60192	Low selected region
1	54590001	54600000	3.22776	0.0010385	0.00333749	-1.68426	Low selected region
1	54591001	54601000	3.32989	0.000985325	0.0030745	-1.64168	Low selected region
1	54592001	54602000	3.45692	0.00100419	0.00319457	-1.66959	Low selected region
1	54593001	54603000	3.47616	0.000939553	0.00298015	-1.66534	Low selected region
1	54594001	54604000	3.33971	0.000870103	0.00259307	-1.5754	Low selected region
1	54595001	54605000	3.42951	0.000855498	0.00243151	-1.50702	Low selected region
1	54596001	54606000	3.49488	0.000911347	0.00250333	-1.45778	Low selected region
1	54597001	54607000	3.28051	0.000873191	0.00247197	-1.50129	Low selected region
1	54598001	54608000	3.24792	0.000792825	0.00226065	-1.51166	Low selected region
1	54599001	54609000	3.41928	0.000784859	0.00224039	-1.51324	Low selected region
1	54600001	54610000	3.48062	0.000740483	0.00211468	-1.5139	Low selected region
1	54601001	54611000	3.33659	0.000723781	0.0020837	-1.52552	Low selected region
1	54602001	54612000	3.07193	0.000726576	0.00203812	-1.48805	Low selected region
1	54603001	54613000	2.94296	0.000756206	0.00221805	-1.55244	Low selected region
1	54604001	54614000	2.91985	0.000803302	0.00250809	-1.64257	Low selected region
1	54605001	54615000	2.86457	0.000814413	0.00262328	-1.68754	Low selected region
1	54606001	54616000	2.83469	0.000856051	0.00264354	-1.6267	Low selected region
1	54607001	54617000	2.8784	0.000980587	0.00277634	-1.50147	Low selected region
1	54608001	54618000	2.72346	0.00106703	0.00274179	-1.36152	Low selected region
1	54609001	54619000	2.51437	0.00110023	0.00281056	-1.35305	Low selected region
1	54610001	54620000	2.4766	0.00139563	0.00318875	-1.19207	Low selected region
1	54611001	54621000	2.45091	0.0016213	0.00351659	-1.11703	Low selected region
1	54612001	54622000	2.36335	0.00180561	0.00384628	-1.09098	Low selected region
1	54613001	54623000	2.32322	0.00175313	0.0036027	-1.03915	Low selected region
1	54614001	54624000	2.30467	0.0017492	0.00337401	-0.947769	Low selected region
1	54615001	54625000	2.18579	0.00179875	0.00326238	-0.85893	Low selected region
1	54616001	54626000	2.03037	0.00187793	0.00343364	-0.870596	Low selected region
1	54617001	54627000	2.05249	0.00188686	0.00345334	-0.872005	Low selected region
1	54618001	54628000	2.1727	0.00189273	0.00356932	-0.915181	Low selected region
1	54619001	54629000	2.1794	0.00186805	0.00350627	-0.908404	Low selected region
1	54620001	54630000	1.94218	0.00156399	0.00297599	-0.928138	Low selected region
1	54622001	54632000	2.21326	0.00163718	0.00314414	-0.941453	Low selected region
1	54623001	54633000	2.27355	0.00185961	0.00351589	-0.91889	Low selected region
1	54624001	54634000	2.23593	0.00189546	0.00362793	-0.936599	Low selected region
1	54625001	54635000	2.13493	0.00198637	0.0039106	-0.977256	Low selected region
1	54626001	54636000	2.21581	0.00191203	0.00375746	-0.974653	Low selected region
1	54627001	54637000	2.15833	0.0019854	0.00386418	-0.960733	Low selected region
1	54628001	54638000	2.14171	0.001871	0.00371009	-0.987645	Low selected region
1	54629001	54639000	2.0656	0.00235669	0.00452256	-0.940378	Low selected region
1	54630001	54640000	2.04073	0.00248126	0.00474951	-0.936706	Low selected region
1	54631001	54641000	2.02014	0.00250746	0.00470646	-0.908416	Low selected region
1	56242001	56252000	2.01036	0.00422492	0.00148583	1.50765	High selected region
1	56243001	56253000	2.03613	0.0042477	0.00152759	1.47542	High selected region
1	56244001	56254000	1.98103	0.0040408	0.00152557	1.40529	High selected region
1	56280001	56290000	1.94916	0.00161589	0.000320134	2.33558	High selected region
1	56281001	56291000	1.98219	0.00173568	0.000362992	2.25749	High selected region
1	56282001	56292000	2.05285	0.00190759	0.000356953	2.41795	High selected region
1	56283001	56293000	1.99423	0.00184602	0.000421045	2.13237	High selected region
1	56284001	56294000	1.96377	0.00181126	0.00044137	2.03693	High selected region
1	56285001	56295000	1.96067	0.00190987	0.000452084	2.07881	High selected region
1	56286001	56296000	1.97861	0.00207096	0.000498514	2.05459	High selected region
1	56304001	56314000	1.95938	0.00217924	0.000677347	1.68586	High selected region
1	56305001	56315000	2.06518	0.00264685	0.000945598	1.48498	High selected region
1	56306001	56316000	2.06112	0.00283819	0.00107085	1.40621	High selected region
1	56307001	56317000	2.05994	0.00315309	0.00134529	1.22885	High selected region
1	56308001	56318000	1.97203	0.00346935	0.00149607	1.21349	High selected region
1	56873001	56883000	1.99084	0.00220416	0.000184418	3.57918	High selected region
1	56874001	56884000	1.95899	0.0021486	0.0002226	3.27087	High selected region
1	56875001	56885000	1.98831	0.00215489	0.000226172	3.25212	High selected region
1	56891001	56901000	3.0182	0.00296277	0.00164836	0.845915	High selected region
1	56892001	56902000	3.20908	0.00338556	0.0018746	0.852812	High selected region
1	56893001	56903000	3.40762	0.00345174	0.00181336	0.928658	High selected region
1	56894001	56904000	3.61585	0.00356737	0.00187108	0.93099	High selected region
1	56895001	56905000	3.73522	0.00374932	0.00176053	1.09062	High selected region
1	56896001	56906000	4.09941	0.00381504	0.00151202	1.33522	High selected region
1	56897001	56907000	4.0583	0.00382685	0.0013963	1.45455	High selected region
1	56898001	56908000	3.99613	0.00384704	0.00140714	1.45098	High selected region
1	56899001	56909000	3.93338	0.00366291	0.00133488	1.45628	High selected region
1	56900001	56910000	3.80466	0.00372455	0.00140456	1.40695	High selected region
1	56901001	56911000	3.49313	0.0034873	0.00140489	1.31165	High selected region
1	56902001	56912000	3.3527	0.0030215	0.00128061	1.23843	High selected region
1	56903001	56913000	3.3154	0.00284662	0.00138743	1.03683	High selected region
1	56904001	56914000	3.16773	0.00264721	0.00135152	0.96989	High selected region
1	57114001	57124000	5.13516	0.00261448	0.00145593	0.844583	High selected region
1	57115001	57125000	4.78079	0.0025495	0.00124	1.03987	High selected region
1	57116001	57126000	4.4214	0.00252011	0.00106914	1.23704	High selected region
1	57117001	57127000	4.10527	0.00267875	0.00103518	1.37168	High selected region
1	57118001	57128000	3.891	0.00255953	0.000975178	1.39214	High selected region
1	57119001	57129000	3.93451	0.00254616	0.00094906	1.42375	High selected region
1	57120001	57130000	3.74412	0.00226799	0.000804899	1.49453	High selected region
1	57121001	57131000	3.56218	0.00179026	0.000531898	1.75095	High selected region
1	57122001	57132000	4.01775	0.0016911	0.000567017	1.5765	High selected region
1	57123001	57133000	4.26525	0.00163506	0.000605199	1.43386	High selected region
1	57124001	57134000	4.52186	0.00153827	0.000632342	1.28253	High selected region
1	57125001	57135000	4.79277	0.00158983	0.000776044	1.03466	High selected region
1	57144001	57154000	3.58289	0.00280105	0.00145939	0.940602	High selected region
1	57145001	57155000	3.22042	0.00299729	0.00144939	1.04821	High selected region
1	57146001	57156000	3.15415	0.00301024	0.00137815	1.12715	High selected region
1	57147001	57157000	3.31295	0.00290392	0.00130826	1.15035	High selected region
1	57148001	57158000	4.10883	0.00318628	0.00169723	0.908691	High selected region
1	57160001	57170000	5.18893	0.000610342	0.000247599	1.30161	High selected region
1	57161001	57171000	5.12279	0.000530818	0.000198638	1.41808	High selected region
1	57162001	57172000	5.5386	0.000586723	0.000212274	1.46675	High selected region
1	57163001	57173000	5.72578	0.000546471	0.000208704	1.38869	High selected region
1	57164001	57174000	5.95184	0.000574983	0.000176301	1.70548	High selected region
1	57165001	57175000	5.95184	0.000574983	0.000176301	1.70548	High selected region
1	57166001	57176000	6.20927	0.000652201	0.000245068	1.41213	High selected region
1	57167001	57177000	5.98394	0.00055884	0.000200846	1.47635	High selected region
1	57168001	57178000	5.73793	0.00065283	0.000233443	1.48364	High selected region
1	57169001	57179000	5.65631	0.000675821	0.000233443	1.53357	High selected region
1	57170001	57180000	5.45022	0.000656184	0.000236625	1.4715	High selected region
1	57171001	57181000	5.9241	0.000583089	0.000210781	1.46797	High selected region
1	57172001	57182000	6.19192	0.000592662	0.000222795	1.41149	High selected region
1	57173001	57183000	6.9223	0.000801328	0.000410847	0.963792	High selected region
1	57187001	57197000	5.93847	0.000787002	0.000434112	0.8583	High selected region
1	57188001	57198000	6.0234	0.000930069	0.000450671	1.04526	High selected region
1	57189001	57199000	5.99769	0.001115	0.000466711	1.25644	High selected region
1	57190001	57200000	5.90734	0.00122878	0.000465802	1.39944	High selected region
1	57191001	57201000	5.93804	0.00129223	0.000420738	1.61887	High selected region
1	57192001	57202000	5.92729	0.0017	0.000584448	1.54039	High selected region
1	57193001	57203000	5.85609	0.00187374	0.000671466	1.48053	High selected region
1	57194001	57204000	5.96508	0.00195774	0.000717118	1.44891	High selected region
1	57195001	57205000	6.74761	0.00210282	0.000943293	1.15655	High selected region
1	57196001	57206000	6.94598	0.0020964	0.00101908	1.04065	High selected region
1	57197001	57207000	7.37652	0.00213989	0.00119124	0.845073	High selected region
1	57247001	57257000	7.13692	0.00247678	0.00128839	0.942896	High selected region
1	57248001	57258000	7.02538	0.00245317	0.00131502	0.899562	High selected region
1	57249001	57259000	6.68697	0.00268174	0.00141965	0.917634	High selected region
1	57250001	57260000	6.71584	0.00315662	0.00173409	0.864202	High selected region
1	57251001	57261000	6.57705	0.0035785	0.00179092	0.998654	High selected region
1	57252001	57262000	6.47121	0.00377266	0.00179606	1.07075	High selected region
1	57253001	57263000	5.86258	0.00356537	0.00168762	1.07906	High selected region
1	57254001	57264000	5.86504	0.00379979	0.00171164	1.15054	High selected region
1	57255001	57265000	5.68744	0.00374514	0.00162487	1.2047	High selected region
1	57256001	57266000	5.52286	0.00347211	0.00144642	1.26333	High selected region
1	57257001	57267000	5.38742	0.003463	0.00148974	1.21696	High selected region
1	57258001	57268000	5.39097	0.00322749	0.00134557	1.2622	High selected region
1	57259001	57269000	5.51951	0.00298287	0.00120476	1.30796	High selected region
1	57260001	57270000	5.38682	0.00231553	0.000787673	1.55567	High selected region
1	57261001	57271000	5.06948	0.00169741	0.000592861	1.51757	High selected region
1	57262001	57272000	4.24819	0.00136284	0.000575195	1.24449	High selected region
1	57263001	57273000	3.53242	0.000988624	0.000494156	1.00046	High selected region
1	57292001	57302000	4.4574	0.000556957	0.000305197	0.867825	High selected region
1	57293001	57303000	4.4574	0.000556957	0.000305197	0.867825	High selected region
1	57294001	57304000	4.4574	0.000556957	0.000305197	0.867825	High selected region
1	57312001	57322000	4.98963	0.000687776	0.000364805	0.914813	High selected region
1	57313001	57323000	5.55284	0.000681067	0.000326234	1.06189	High selected region
1	57314001	57324000	6.53382	0.000754513	0.000277792	1.44154	High selected region
1	57315001	57325000	6.80488	0.00113041	0.000390974	1.5317	High selected region
1	57316001	57326000	6.98424	0.00142622	0.000443506	1.68517	High selected region
1	57317001	57327000	6.85151	0.00144118	0.000468961	1.61971	High selected region
1	57318001	57328000	6.74607	0.00158689	0.000531887	1.57701	High selected region
1	57319001	57329000	6.74431	0.00158453	0.000519621	1.60852	High selected region
1	57320001	57330000	6.73344	0.00163541	0.000533128	1.6171	High selected region
1	57321001	57331000	6.81615	0.00156497	0.000497348	1.65381	High selected region
1	57322001	57332000	6.8293	0.00151219	0.000477867	1.66196	High selected region
1	57323001	57333000	6.72748	0.00148165	0.000486634	1.6063	High selected region
1	57324001	57334000	6.71749	0.00138102	0.000456438	1.59724	High selected region
1	57325001	57335000	6.44125	0.00105579	0.000365527	1.53027	High selected region
1	57326001	57336000	6.10993	0.000692538	0.000274162	1.33686	High selected region
1	57327001	57337000	6.04358	0.000531664	0.000200718	1.40534	High selected region
1	57328001	57338000	5.64211	0.000406645	0.000163249	1.3167	High selected region
1	57329001	57339000	4.85795	0.000263103	0.000120714	1.12403	High selected region
1	57330001	57340000	5.06724	0.000262893	0.000117532	1.16142	High selected region
1	57331001	57341000	5.06724	0.000262893	0.000117532	1.16142	High selected region
1	57332001	57342000	5.06724	0.000262893	0.000117532	1.16142	High selected region
1	57333001	57343000	5.58669	0.000242767	9.52597e-05	1.34963	High selected region
1	57334001	57344000	5.04815	0.000256534	0.000134675	0.929668	High selected region
1	57335001	57345000	5.40269	0.000185744	9.58442e-05	0.954553	High selected region
1	57347001	57357000	5.416	0.000404752	0.000220974	0.873162	High selected region
1	57350001	57360000	5.6434	0.000721195	0.000374805	0.944249	High selected region
1	57351001	57361000	5.55142	0.000791637	0.000410844	0.946248	High selected region
1	57352001	57362000	5.58399	0.000912395	0.00046013	0.987617	High selected region
1	57353001	57363000	5.44508	0.000852022	0.000466364	0.869434	High selected region
1	57356001	57366000	5.16415	0.00106035	0.000584481	0.859313	High selected region
1	57488001	57498000	3.76013	0.000387919	0.000204426	0.924177	High selected region
1	57489001	57499000	3.7921	0.000341447	0.000169876	1.00718	High selected region
1	57490001	57500000	4.1078	0.000392112	0.000186435	1.07259	High selected region
1	57491001	57501000	4.70079	0.000492603	0.00021741	1.18001	High selected region
1	57492001	57502000	4.54961	0.000549977	0.000268256	1.03576	High selected region
1	57493001	57503000	4.82548	0.00070924	0.000320855	1.14435	High selected region
1	57494001	57504000	5.49376	0.000665419	0.00028182	1.23949	High selected region
1	57495001	57505000	5.74763	0.000853332	0.000379356	1.16955	High selected region
1	57496001	57506000	5.61599	0.000937267	0.00046799	1.00198	High selected region
1	57497001	57507000	5.70067	0.00124538	0.000692343	0.847027	High selected region
1	57527001	57537000	5.38479	0.00183055	0.00101496	0.850854	High selected region
1	57528001	57538000	5.22249	0.00179812	0.0010132	0.82757	High selected region
1	57548001	57558000	4.54486	0.00186524	0.00102468	0.864188	High selected region
1	57549001	57559000	4.28929	0.0014284	0.000717403	0.993544	High selected region
1	57550001	57560000	4.27856	0.001236	0.000556688	1.15074	High selected region
1	57551001	57561000	3.7241	0.00106673	0.000353766	1.59233	High selected region
1	57552001	57562000	2.38314	0.000921214	0.00019987	2.20447	High selected region
1	57585001	57595000	2.20477	0.000143466	4.88961e-05	1.55292	High selected region
1	57586001	57596000	2.20477	0.000143466	4.88961e-05	1.55292	High selected region
1	57587001	57597000	2.20477	0.000143466	4.88961e-05	1.55292	High selected region
1	57588001	57598000	2.20477	0.000143466	4.88961e-05	1.55292	High selected region
1	57589001	57599000	2.57205	0.000221174	9.75974e-05	1.18027	High selected region
1	57590001	57600000	2.81461	0.000196785	9.4026e-05	1.06549	High selected region
1	57591001	57601000	2.74084	0.000204053	9.4026e-05	1.11781	High selected region
1	57592001	57602000	2.79552	0.000197345	9.4026e-05	1.06959	High selected region
1	57593001	57603000	2.79552	0.000197345	9.4026e-05	1.06959	High selected region
1	57594001	57604000	3.37218	0.000297205	0.000135779	1.1302	High selected region
1	57595001	57605000	2.39668	0.000307058	0.000122468	1.32611	High selected region
1	57601001	57611000	2.14935	0.000614885	0.000235002	1.38764	High selected region
1	57602001	57612000	2.5461	0.000675961	0.000283573	1.25322	High selected region
1	57603001	57613000	3.34487	0.000771908	0.000318054	1.27916	High selected region
1	57604001	57614000	3.14161	0.000661216	0.000291431	1.18197	High selected region
1	57605001	57615000	3.79991	0.000648008	0.000298636	1.11762	High selected region
1	57606001	57616000	4.3123	0.00062914	0.000326948	0.94432	High selected region
1	57607001	57617000	5.20244	0.000630123	0.000338831	0.895068	High selected region
1	57612001	57622000	6.04051	0.00147928	0.000830071	0.833589	High selected region
1	57613001	57623000	5.8148	0.00193423	0.0010745	0.848094	High selected region
1	57614001	57624000	5.89318	0.00228141	0.00118934	0.939765	High selected region
1	57615001	57625000	5.81992	0.00233356	0.00116797	0.998529	High selected region
1	57616001	57626000	5.7026	0.00240966	0.0011633	1.05061	High selected region
1	57641001	57651000	4.20076	0.00231212	0.00121078	0.93328	High selected region
1	57642001	57652000	4.48958	0.00201743	0.000975909	1.0477	High selected region
1	57643001	57653000	4.65842	0.0018901	0.000855519	1.14359	High selected region
1	57644001	57654000	4.91257	0.00178548	0.000725649	1.29897	High selected region
1	57645001	57655000	5.3087	0.00147947	0.000486623	1.6042	High selected region
1	57646001	57656000	6.22685	0.00140122	0.000327727	2.09612	High selected region
1	57647001	57657000	6.39593	0.00137193	0.000297857	2.20352	High selected region
1	57648001	57658000	6.27336	0.00135991	0.000267143	2.34783	High selected region
1	57649001	57659000	6.0181	0.00139045	0.000305584	2.18591	High selected region
1	57650001	57660000	6.02481	0.00153964	0.000349026	2.14119	High selected region
1	57651001	57661000	6.236	0.00185733	0.000353247	2.39448	High selected region
1	57652001	57662000	6.42544	0.00241429	0.000392532	2.62072	High selected region
1	57653001	57663000	6.54105	0.00262645	0.000373964	2.81214	High selected region
1	57654001	57664000	6.50337	0.00277854	0.000413964	2.74675	High selected region
1	57655001	57665000	6.39536	0.00273752	0.000453575	2.59346	High selected region
1	57656001	57666000	6.26748	0.00261924	0.000417016	2.65097	High selected region
1	57657001	57667000	6.08891	0.00275231	0.000417016	2.72247	High selected region
1	57658001	57668000	6.13391	0.00274924	0.00038273	2.84463	High selected region
1	57659001	57669000	5.77806	0.00292536	0.000560718	2.38327	High selected region
1	57660001	57670000	5.46994	0.00264619	0.000552926	2.25876	High selected region
1	57661001	57671000	4.86948	0.00225741	0.000566368	1.99486	High selected region
1	57662001	57672000	3.95019	0.0019354	0.000625654	1.62919	High selected region
1	57663001	57673000	3.19586	0.00208204	0.000891364	1.22391	High selected region
1	57664001	57674000	2.49692	0.00198796	0.00102955	0.949275	High selected region
1	57665001	57675000	2.42533	0.00197685	0.00105825	0.901523	High selected region
1	57666001	57676000	2.83884	0.00220978	0.00120377	0.876343	High selected region
1	5837001	5847000	2.63399	0.00328097	0.00184686	0.829048	High selected region
1	5838001	5848000	2.56535	0.00338458	0.00186863	0.856996	High selected region
1	5839001	5849000	2.5433	0.00342448	0.00190058	0.849445	High selected region
1	5840001	5850000	2.04745	0.00304478	0.00171203	0.83063	High selected region
1	5857001	5867000	2.46797	0.00557685	0.00310405	0.845299	High selected region
1	5858001	5868000	2.48114	0.00608449	0.00335692	0.857998	High selected region
1	5859001	5869000	2.34379	0.00582531	0.00316061	0.882132	High selected region
1	5860001	5870000	2.20457	0.00543341	0.00292303	0.894393	High selected region
1	5861001	5871000	2.16892	0.00482235	0.00262853	0.87548	High selected region
1	5862001	5872000	2.10353	0.00408728	0.00226016	0.854716	High selected region
1	5863001	5873000	2.0626	0.0038165	0.00211232	0.853422	High selected region
1	5864001	5874000	2.21092	0.00324352	0.00180322	0.846985	High selected region
1	5865001	5875000	2.28299	0.00341788	0.00188335	0.859801	High selected region
1	5866001	5876000	2.20519	0.00351782	0.00191392	0.878151	High selected region
1	5867001	5877000	2.15994	0.00366211	0.00200667	0.867872	High selected region
1	5868001	5878000	1.98519	0.00317121	0.00171811	0.884211	High selected region
1	5873001	5883000	1.93587	0.00335981	0.00183287	0.874275	High selected region
1	5879001	5889000	2.7895	0.00304862	0.00170089	0.841866	High selected region
1	59812001	59822000	2.03076	0.000115863	0.00160482	-3.79192	Low selected region
1	59896001	59906000	2.21221	0.00223611	0.00338049	-0.596241	Low selected region
1	59908001	59918000	2.32433	0.0021975	0.00338092	-0.621553	Low selected region
1	59909001	59919000	2.44161	0.00213442	0.00341939	-0.679895	Low selected region
1	59910001	59920000	2.50109	0.00193742	0.00339112	-0.807625	Low selected region
1	59911001	59921000	2.44999	0.00170323	0.00323709	-0.926424	Low selected region
1	59912001	59922000	2.41282	0.00181393	0.00342164	-0.915569	Low selected region
1	59913001	59923000	2.48924	0.00199598	0.00362334	-0.860223	Low selected region
1	59914001	59924000	2.50077	0.00188074	0.00347112	-0.884101	Low selected region
1	59915001	59925000	2.32491	0.00160678	0.00318011	-0.984904	Low selected region
1	59916001	59926000	2.09687	0.00149565	0.00299264	-1.00065	Low selected region
1	59918001	59928000	2.10188	0.000999191	0.00196163	-0.973221	Low selected region
1	59994001	60004000	2.06691	0.00198429	0.00310468	-0.645822	Low selected region
1	59995001	60005000	2.10302	0.00216182	0.00335759	-0.63518	Low selected region
1	59996001	60006000	2.13912	0.00211477	0.00324401	-0.617278	Low selected region
1	59997001	60007000	2.25555	0.00204555	0.00314174	-0.619075	Low selected region
1	59998001	60008000	2.15922	0.00212747	0.00322771	-0.601372	Low selected region
1	59999001	60009000	2.06833	0.00215355	0.00317226	-0.558794	Low selected region
1	62045001	62055000	2.05216	0.00123444	0.00180096	-0.544909	Low selected region
1	62101001	62111000	2.16762	0.00160117	0.00234258	-0.548972	Low selected region
1	62102001	62112000	2.03471	0.00161808	0.00238128	-0.557454	Low selected region
1	62563001	62573000	1.93998	0.000653054	0.00147574	-1.17616	Low selected region
1	62579001	62589000	1.9916	0.000512796	0.0010275	-1.00268	Low selected region
1	62580001	62590000	2.08941	0.000578066	0.00107056	-0.88906	Low selected region
1	62581001	62591000	2.22534	0.000634601	0.0011331	-0.836353	Low selected region
1	62582001	62592000	2.03095	0.000710702	0.00128012	-0.848962	Low selected region
1	62583001	62593000	1.94285	0.000611679	0.0011175	-0.869428	Low selected region
1	62584001	62594000	2.38918	0.000676046	0.00104081	-0.622513	Low selected region
1	62585001	62595000	2.15724	0.000763748	0.00116685	-0.611451	Low selected region
1	62588001	62598000	2.34841	0.000959273	0.00146556	-0.611439	Low selected region
1	62591001	62601000	1.96075	0.00101937	0.00149617	-0.553596	Low selected region
1	62626001	62636000	2.0492	0.000641333	0.00119089	-0.892895	Low selected region
1	62627001	62637000	2.1249	0.000844564	0.0013144	-0.638126	Low selected region
1	62628001	62638000	2.02668	0.000838338	0.00136719	-0.70561	Low selected region
1	62629001	62639000	1.961	0.00087356	0.00141576	-0.696598	Low selected region
1	62630001	62640000	2.26749	0.00102151	0.0015417	-0.593819	Low selected region
1	62631001	62641000	2.31165	0.00111733	0.00163826	-0.552109	Low selected region
1	62661001	62671000	2.39835	0.00259516	0.00398143	-0.617463	Low selected region
1	62703001	62713000	2.00872	0.00156473	0.00273799	-0.807203	Low selected region
1	62704001	62714000	2.27968	0.00129658	0.00234141	-0.852666	Low selected region
1	62705001	62715000	2.44169	0.0013838	0.00232674	-0.749675	Low selected region
1	62706001	62716000	2.65994	0.00142496	0.00223654	-0.650347	Low selected region
1	62709001	62719000	2.30142	0.00081623	0.00125733	-0.623316	Low selected region
1	62710001	62720000	2.10846	0.000752492	0.00112121	-0.575308	Low selected region
1	63286001	63296000	5.06821	0.00360715	0.00185458	0.959767	High selected region
1	63287001	63297000	5.38341	0.00392121	0.00172425	1.18533	High selected region
1	63288001	63298000	5.8836	0.00403351	0.00162099	1.31516	High selected region
1	63289001	63299000	6.12766	0.00408103	0.00150488	1.43928	High selected region
1	63290001	63300000	6.64035	0.00418997	0.00120016	1.80371	High selected region
1	63291001	63301000	7.36902	0.0039893	0.00084461	2.23978	High selected region
1	63292001	63302000	7.7459	0.00406149	0.000636117	2.67465	High selected region
1	63293001	63303000	7.92708	0.00418902	0.000635139	2.72147	High selected region
1	63294001	63304000	7.95673	0.00420495	0.000545462	2.94654	High selected region
1	63295001	63305000	7.46295	0.00400236	0.000503449	2.99093	High selected region
1	63296001	63306000	7.41551	0.00349414	0.000450519	2.95528	High selected region
1	63297001	63307000	7.57022	0.00300566	0.000418636	2.84391	High selected region
1	63298001	63308000	7.41924	0.00282156	0.000438182	2.68689	High selected region
1	63299001	63309000	7.21953	0.00292186	0.000433766	2.7519	High selected region
1	63300001	63310000	6.98169	0.00256044	0.000570649	2.16572	High selected region
1	63301001	63311000	7.03341	0.00263011	0.00063987	2.03927	High selected region
1	63302001	63312000	7.38569	0.00252606	0.000702013	1.84732	High selected region
1	63303001	63313000	7.85853	0.00225371	0.000702792	1.68113	High selected region
1	63304001	63314000	8.6162	0.00202037	0.000711953	1.50477	High selected region
1	63305001	63315000	8.72653	0.00205108	0.000678187	1.59663	High selected region
1	63306001	63316000	8.76771	0.0019607	0.000612861	1.67774	High selected region
1	63307001	63317000	8.72971	0.00218427	0.000693836	1.65448	High selected region
1	63308001	63318000	8.58665	0.002143	0.00065442	1.71134	High selected region
1	63309001	63319000	8.52866	0.00216458	0.000726564	1.57493	High selected region
1	63310001	63320000	8.64597	0.00202176	0.000608121	1.73318	High selected region
1	63311001	63321000	8.20992	0.00190052	0.000565134	1.74973	High selected region
1	63312001	63322000	7.37954	0.00216272	0.000520848	2.05391	High selected region
1	63313001	63323000	6.61715	0.00208186	0.00048299	2.10781	High selected region
1	63314001	63324000	5.35214	0.0021137	0.000508182	2.05635	High selected region
1	63315001	63325000	5.31326	0.0023058	0.000558247	2.04629	High selected region
1	63316001	63326000	5.29563	0.00260346	0.000598377	2.1213	High selected region
1	63317001	63327000	5.45482	0.00249961	0.000572597	2.12611	High selected region
1	63318001	63328000	6.00753	0.00271056	0.00068	1.99498	High selected region
1	63319001	63329000	6.10231	0.00296378	0.000746558	1.98911	High selected region
1	63320001	63330000	6.094	0.00343928	0.000913636	1.91242	High selected region
1	63321001	63331000	6.16063	0.00377341	0.00105708	1.83578	High selected region
1	63322001	63332000	6.14304	0.0037291	0.00116117	1.68325	High selected region
1	63323001	63333000	6.07216	0.00380074	0.00120696	1.6549	High selected region
1	63324001	63334000	6.35519	0.00370291	0.00120877	1.61512	High selected region
1	63325001	63335000	6.74761	0.00360729	0.0012941	1.47897	High selected region
1	63326001	63336000	7.31564	0.00358762	0.0014341	1.32288	High selected region
1	63327001	63337000	7.31391	0.00372255	0.00146774	1.34269	High selected region
1	63328001	63338000	7.07057	0.00351557	0.00137267	1.35677	High selected region
1	63329001	63339000	6.73424	0.00348636	0.00137715	1.34004	High selected region
1	63330001	63340000	6.5587	0.00317345	0.00131793	1.26778	High selected region
1	63331001	63341000	6.45711	0.0028596	0.00120566	1.24599	High selected region
1	63332001	63342000	6.50474	0.00283074	0.00119105	1.24895	High selected region
1	63333001	63343000	6.8407	0.00281832	0.00123429	1.19115	High selected region
1	63334001	63344000	6.53754	0.00312567	0.00135344	1.20753	High selected region
1	63335001	63345000	6.27198	0.00307661	0.00130708	1.23499	High selected region
1	63336001	63346000	5.74648	0.00299084	0.00126098	1.24601	High selected region
1	63337001	63347000	5.51628	0.00359189	0.00159722	1.16918	High selected region
1	63353001	63363000	7.64416	0.00208537	0.00106566	0.968556	High selected region
1	63358001	63368000	7.44768	0.00202208	0.00107162	0.916047	High selected region
1	63359001	63369000	7.51326	0.00225103	0.00122104	0.882475	High selected region
1	63360001	63370000	7.56255	0.00223859	0.0012037	0.895114	High selected region
1	63361001	63371000	7.54665	0.00232329	0.00121539	0.93475	High selected region
1	63362001	63372000	6.60081	0.00251604	0.0012111	1.05484	High selected region
1	63363001	63373000	6.85692	0.0028723	0.00133305	1.10748	High selected region
1	63364001	63374000	6.72824	0.00316385	0.0015243	1.05353	High selected region
1	63365001	63375000	6.27702	0.00292564	0.001378	1.08618	High selected region
1	63366001	63376000	6.13416	0.00317338	0.00148644	1.09416	High selected region
1	63367001	63377000	6.20528	0.00311714	0.00141327	1.14119	High selected region
1	63368001	63378000	6.57247	0.0029223	0.00158593	0.881775	High selected region
1	63369001	63379000	6.266	0.00303682	0.00166017	0.87123	High selected region
1	63371001	63381000	5.92692	0.0032325	0.00180842	0.837921	High selected region
1	63372001	63382000	6.11503	0.00295196	0.00164419	0.844296	High selected region
1	63373001	63383000	5.93939	0.00327419	0.00171763	0.930719	High selected region
1	63374001	63384000	5.80145	0.00307999	0.00154658	0.993844	High selected region
1	63375001	63385000	5.97168	0.00316816	0.00164035	0.949642	High selected region
1	63380001	63390000	5.10583	0.00449843	0.00243838	0.883499	High selected region
1	63381001	63391000	5.17586	0.00475587	0.00249689	0.929577	High selected region
1	63382001	63392000	4.94471	0.0052941	0.00283412	0.901485	High selected region
1	63383001	63393000	4.54728	0.00471801	0.00259729	0.861171	High selected region
1	63384001	63394000	4.53259	0.00450437	0.00252424	0.835476	High selected region
1	63386001	63396000	3.48775	0.00414039	0.00224601	0.882402	High selected region
1	63387001	63397000	2.95437	0.003705	0.00194719	0.92808	High selected region
1	63388001	63398000	2.86307	0.00315589	0.0016936	0.897954	High selected region
1	64253001	64263000	3.3424	0.0041909	0.00235354	0.832428	High selected region
1	64254001	64264000	3.50723	0.00425849	0.00238879	0.834062	High selected region
1	64255001	64265000	3.56544	0.00440016	0.00224586	0.970288	High selected region
1	64256001	64266000	3.89125	0.0041432	0.00197694	1.06748	High selected region
1	64257001	64267000	4.11824	0.0039907	0.00178154	1.16352	High selected region
1	64258001	64268000	3.91587	0.00373144	0.00175515	1.08814	High selected region
1	64259001	64269000	3.42943	0.00412384	0.00187748	1.13519	High selected region
1	64260001	64270000	3.3998	0.00415466	0.00193287	1.10399	High selected region
1	64261001	64271000	4.01185	0.00457176	0.00202309	1.17619	High selected region
1	64262001	64272000	4.63785	0.00495979	0.00210316	1.23772	High selected region
1	64263001	64273000	4.72773	0.00496186	0.00189699	1.38717	High selected region
1	64264001	64274000	4.72968	0.00482411	0.00176802	1.44813	High selected region
1	64265001	64275000	4.73926	0.00441962	0.0015875	1.47717	High selected region
1	64266001	64276000	4.83997	0.00426993	0.00153276	1.47808	High selected region
1	64267001	64277000	4.95523	0.0040006	0.00136554	1.55074	High selected region
1	64268001	64278000	4.94286	0.00377235	0.00121235	1.63766	High selected region
1	64269001	64279000	5.15158	0.00314291	0.000825856	1.92814	High selected region
1	64270001	64280000	5.43674	0.0027816	0.000687737	2.01599	High selected region
1	64271001	64281000	5.0057	0.00213352	0.000443766	2.26536	High selected region
1	64272001	64282000	3.84286	0.00139038	0.000186429	2.89878	High selected region
1	64273001	64283000	3.74401	0.000985954	0.000176883	2.47872	High selected region
1	64274001	64284000	4.14232	0.000796017	0.000159286	2.32118	High selected region
1	64275001	64285000	4.28668	0.000729915	0.000155325	2.23244	High selected region
1	64276001	64286000	4.17095	0.00080909	0.000165649	2.28817	High selected region
1	64277001	64287000	3.40674	0.000822088	0.000175	2.23194	High selected region
1	64278001	64288000	3.44488	0.00072642	0.000167987	2.11245	High selected region
1	64279001	64289000	4.17204	0.000731452	0.000197792	1.88678	High selected region
1	64280001	64290000	3.82482	0.000918392	0.000253377	1.85782	High selected region
1	64281001	64291000	3.13494	0.00163616	0.000520523	1.65228	High selected region
1	64282001	64292000	3.01809	0.00169801	0.000537861	1.65854	High selected region
1	64283001	64293000	3.55519	0.00212759	0.000590004	1.85042	High selected region
1	64284001	64294000	4.26773	0.00262362	0.000696114	1.91416	High selected region
1	64285001	64295000	5.2558	0.00314227	0.000903656	1.79796	High selected region
1	64286001	64296000	5.41134	0.00378548	0.00112593	1.74936	High selected region
1	64287001	64297000	5.3785	0.00375206	0.00114542	1.71181	High selected region
1	64288001	64298000	5.22231	0.00415018	0.00123289	1.75113	High selected region
1	64289001	64299000	5.21705	0.00430136	0.0012375	1.79736	High selected region
1	64290001	64300000	5.3006	0.00431874	0.00126257	1.77425	High selected region
1	64291001	64301000	5.97507	0.00426628	0.00119853	1.83171	High selected region
1	64292001	64302000	5.86535	0.00464653	0.00117321	1.98569	High selected region
1	64293001	64303000	5.89441	0.00479532	0.00123061	1.96225	High selected region
1	64294001	64304000	5.87078	0.00464126	0.00122503	1.9217	High selected region
1	64295001	64305000	5.55759	0.00430483	0.00108079	1.99387	High selected region
1	64296001	64306000	5.48679	0.00423663	0.000999949	2.08299	High selected region
1	64297001	64307000	6.11984	0.00507502	0.00112754	2.17023	High selected region
1	64298001	64308000	6.59707	0.0049087	0.00107515	2.1908	High selected region
1	64299001	64309000	6.81847	0.00487677	0.00111118	2.13383	High selected region
1	64300001	64310000	7.34161	0.00537034	0.00123021	2.12611	High selected region
1	64301001	64311000	7.4304	0.00493897	0.00108164	2.19099	High selected region
1	64302001	64312000	7.33002	0.00492206	0.0012032	2.03239	High selected region
1	64303001	64313000	7.58487	0.00451493	0.00113521	1.99174	High selected region
1	64304001	64314000	7.57215	0.00431733	0.0010552	2.03262	High selected region
1	64305001	64315000	7.28524	0.00471642	0.00108916	2.11448	High selected region
1	64306001	64316000	7.35546	0.00436513	0.00100332	2.12124	High selected region
1	64307001	64317000	6.88009	0.00398273	0.000904032	2.13931	High selected region
1	64308001	64318000	6.45208	0.00417842	0.000925195	2.17513	High selected region
1	64309001	64319000	6.10913	0.00444874	0.000921045	2.27205	High selected region
1	64310001	64320000	5.18563	0.00389585	0.000751699	2.37371	High selected region
1	64311001	64321000	5.16555	0.00395311	0.000789946	2.32316	High selected region
1	64312001	64322000	5.73875	0.00383823	0.000765076	2.32677	High selected region
1	64313001	64323000	5.71845	0.00364392	0.000715724	2.34802	High selected region
1	64314001	64324000	5.68134	0.00360059	0.000708841	2.3447	High selected region
1	64315001	64325000	5.76518	0.00318679	0.000662282	2.26659	High selected region
1	64316001	64326000	5.83441	0.00323361	0.00066904	2.27298	High selected region
1	64317001	64327000	6.10942	0.00280369	0.000595987	2.23397	High selected region
1	64318001	64328000	6.11061	0.00254311	0.000553908	2.19888	High selected region
1	64319001	64329000	6.24371	0.00225287	0.000524813	2.10189	High selected region
1	64320001	64330000	5.99196	0.00224309	0.000546887	2.03617	High selected region
1	64321001	64331000	5.80658	0.00196159	0.000478185	2.03638	High selected region
1	64322001	64332000	5.10394	0.00160959	0.000360457	2.15879	High selected region
1	64323001	64333000	4.50896	0.00171833	0.000381366	2.17176	High selected region
1	64324001	64334000	4.83107	0.00166486	0.000371042	2.16575	High selected region
1	64325001	64335000	4.92227	0.00159086	0.000343639	2.21084	High selected region
1	64326001	64336000	5.48082	0.00142359	0.000336431	2.08115	High selected region
1	64327001	64337000	5.88991	0.00140975	0.000358317	1.97613	High selected region
1	64328001	64338000	6.18298	0.00136401	0.000374746	1.86387	High selected region
1	64329001	64339000	6.06741	0.00129686	0.000373836	1.79455	High selected region
1	64330001	64340000	6.64602	0.00137799	0.000394681	1.80381	High selected region
1	64331001	64341000	6.77005	0.00132565	0.000395071	1.74652	High selected region
1	64332001	64342000	6.5143	0.00143439	0.000422474	1.7635	High selected region
1	64333001	64343000	6.59499	0.00137506	0.000399681	1.78257	High selected region
1	64334001	64344000	6.36788	0.00155462	0.00043449	1.83917	High selected region
1	64335001	64345000	6.38597	0.00176471	0.000465724	1.92188	High selected region
1	64336001	64346000	6.22774	0.00185144	0.000442084	2.06626	High selected region
1	64337001	64347000	6.1813	0.00238628	0.000516432	2.20811	High selected region
1	64338001	64348000	6.15446	0.00242388	0.000510328	2.24782	High selected region
1	64339001	64349000	6.39012	0.00262306	0.000536367	2.28996	High selected region
1	64340001	64350000	6.3728	0.00250264	0.00048364	2.37145	High selected region
1	64341001	64351000	6.36414	0.00254264	0.000459159	2.46926	High selected region
1	64342001	64352000	6.46777	0.00244633	0.000428315	2.51387	High selected region
1	64343001	64353000	6.41829	0.00249714	0.000407665	2.61482	High selected region
1	64344001	64354000	6.33566	0.0023588	0.000386109	2.61097	High selected region
1	64345001	64355000	6.51407	0.00242318	0.00044611	2.44143	High selected region
1	64346001	64356000	6.35295	0.00238566	0.000455656	2.38837	High selected region
1	64347001	64357000	6.07489	0.00180787	0.000414227	2.1258	High selected region
1	64348001	64358000	5.96902	0.00201718	0.000556371	1.85822	High selected region
1	64349001	64359000	6.01152	0.00196547	0.00061832	1.66845	High selected region
1	64350001	64360000	5.8213	0.00215792	0.000721893	1.57978	High selected region
1	64351001	64361000	6.25614	0.00283256	0.000977091	1.53554	High selected region
1	64352001	64362000	6.02527	0.00304619	0.00108307	1.49188	High selected region
1	64353001	64363000	5.99816	0.00299485	0.00112664	1.41046	High selected region
1	64354001	64364000	5.96235	0.00324917	0.00124955	1.37866	High selected region
1	64355001	64365000	6.01563	0.00317948	0.00129305	1.29801	High selected region
1	64356001	64366000	6.0211	0.00320967	0.0013213	1.28047	High selected region
1	64357001	64367000	5.95854	0.00327857	0.00135851	1.27104	High selected region
1	64358001	64368000	6.216	0.00335228	0.00142039	1.23886	High selected region
1	64359001	64369000	6.48169	0.00369818	0.00180227	1.037	High selected region
1	64360001	64370000	6.7073	0.00371801	0.00190162	0.967302	High selected region
1	64362001	64372000	6.94838	0.00342261	0.00185688	0.882216	High selected region
1	64363001	64373000	7.0141	0.00374851	0.00201474	0.895724	High selected region
1	64364001	64374000	7.1376	0.00344702	0.00189578	0.862558	High selected region
1	64365001	64375000	6.80749	0.00367188	0.00193065	0.927432	High selected region
1	64366001	64376000	6.60578	0.00373157	0.00193234	0.949434	High selected region
1	64367001	64377000	6.53287	0.00387567	0.00192871	1.00681	High selected region
1	64368001	64378000	6.29124	0.00356154	0.00173664	1.0362	High selected region
1	64369001	64379000	5.74195	0.00321584	0.00137059	1.2304	High selected region
1	64370001	64380000	4.80442	0.00346444	0.00150962	1.19844	High selected region
1	64371001	64381000	4.49221	0.00356346	0.00151215	1.23668	High selected region
1	64372001	64382000	3.78246	0.00328211	0.00152975	1.10133	High selected region
1	64373001	64383000	2.92751	0.00316124	0.00150378	1.0719	High selected region
1	64374001	64384000	2.79668	0.00334416	0.00158631	1.07597	High selected region
1	64375001	64385000	2.31936	0.00289043	0.00143709	1.00813	High selected region
1	64376001	64386000	2.46645	0.00273061	0.00145313	0.91006	High selected region
1	64377001	64387000	2.16918	0.00282229	0.00158052	0.836467	High selected region
1	64387001	64397000	2.44458	0.0020025	0.000842869	1.24842	High selected region
1	64388001	64398000	2.9033	0.00195244	0.000797744	1.29128	High selected region
1	64389001	64399000	3.32508	0.00208752	0.000809238	1.36715	High selected region
1	64390001	64400000	3.69776	0.00251866	0.000997294	1.33657	High selected region
1	64391001	64401000	3.82816	0.00301204	0.00124983	1.26901	High selected region
1	64392001	64402000	3.61032	0.00332267	0.00139507	1.25201	High selected region
1	64393001	64403000	3.43752	0.00364336	0.00153761	1.24458	High selected region
1	64394001	64404000	3.28774	0.00376158	0.001562	1.26794	High selected region
1	64395001	64405000	3.16693	0.00396273	0.00165949	1.25575	High selected region
1	64396001	64406000	3.15733	0.00374756	0.0015626	1.262	High selected region
1	64397001	64407000	3.02101	0.00327725	0.00146733	1.15929	High selected region
1	64398001	64408000	2.73014	0.00323888	0.0014231	1.18646	High selected region
1	64399001	64409000	2.59079	0.00311048	0.00138946	1.16261	High selected region
1	64400001	64410000	2.26307	0.00270202	0.00117686	1.1991	High selected region
1	64402001	64412000	2.19074	0.00225714	0.000922961	1.29015	High selected region
1	64403001	64413000	2.5625	0.00213792	0.000896856	1.25326	High selected region
1	64404001	64414000	2.79974	0.00208495	0.000889363	1.22917	High selected region
1	64405001	64415000	2.83977	0.00196271	0.000827863	1.24538	High selected region
1	64406001	64416000	2.63836	0.0019755	0.00083059	1.25001	High selected region
1	64407001	64417000	2.60399	0.00203841	0.000835396	1.28691	High selected region
1	64408001	64418000	2.64874	0.00207202	0.000861694	1.26579	High selected region
1	64409001	64419000	2.44761	0.00217912	0.000919234	1.24524	High selected region
1	64410001	64420000	2.23297	0.00254448	0.00113386	1.16613	High selected region
1	64411001	64421000	2.09564	0.00268592	0.00123847	1.11686	High selected region
1	64439001	64449000	2.02596	0.00162963	0.000851494	0.936476	High selected region
1	64440001	64450000	2.01367	0.00159748	0.000817013	0.967367	High selected region
1	65808001	65818000	2.75767	0.00207637	0.00320812	-0.627665	Low selected region
1	65809001	65819000	2.8202	0.00201914	0.00356635	-0.820707	Low selected region
1	65810001	65820000	2.83399	0.00223658	0.00386928	-0.790771	Low selected region
1	65811001	65821000	3.0341	0.00213097	0.00359529	-0.754598	Low selected region
1	65812001	65822000	3.30862	0.00246396	0.00363496	-0.560961	Low selected region
1	65814001	65824000	3.5347	0.00244483	0.00371366	-0.603108	Low selected region
1	68090001	68100000	2.09404	0.00231527	0.000416561	2.47458	High selected region
1	68091001	68101000	2.24355	0.00224954	0.000351171	2.67938	High selected region
1	68092001	68102000	2.30715	0.00222028	0.000326171	2.76704	High selected region
1	68093001	68103000	2.26182	0.00199679	0.000245586	3.02338	High selected region
1	68094001	68104000	2.19093	0.00206382	0.000221883	3.21745	High selected region
1	68095001	68105000	2.01383	0.00186036	0.000191039	3.28364	High selected region
1	68096001	68106000	2.0298	0.00183164	0.000187468	3.28842	High selected region
1	70211001	70221000	1.93899	0.00346049	0.00130135	1.41097	High selected region
1	70259001	70269000	2.15441	0.00415514	0.000958787	2.11561	High selected region
1	70260001	70270000	2.36389	0.00441652	0.00105398	2.06706	High selected region
1	70261001	70271000	2.40947	0.00463311	0.00116328	1.99378	High selected region
1	70262001	70272000	2.47989	0.00470544	0.00122887	1.937	High selected region
1	70263001	70273000	2.59498	0.00465719	0.00115079	2.01684	High selected region
1	70264001	70274000	2.52668	0.00484525	0.00124455	1.96095	High selected region
1	70265001	70275000	2.45977	0.00470663	0.00126222	1.89873	High selected region
1	70266001	70276000	2.42266	0.00439896	0.001213	1.85858	High selected region
1	70267001	70277000	2.3973	0.00426181	0.00115916	1.87839	High selected region
1	70268001	70278000	2.35879	0.00362649	0.00101112	1.84262	High selected region
1	70269001	70279000	2.03615	0.00335558	0.000888389	1.9173	High selected region
1	70281001	70291000	2.06068	0.00338145	0.00103004	1.71494	High selected region
1	70282001	70292000	2.20808	0.00384512	0.00122649	1.64849	High selected region
1	70283001	70293000	2.43067	0.00436654	0.0014402	1.60022	High selected region
1	70284001	70294000	2.50664	0.00416232	0.00135896	1.61488	High selected region
1	70285001	70295000	2.42965	0.00437991	0.00150897	1.53734	High selected region
1	70286001	70296000	2.46598	0.00450169	0.00164839	1.44941	High selected region
1	70287001	70297000	2.42319	0.00483163	0.00174349	1.47053	High selected region
1	70288001	70298000	2.52158	0.00487552	0.00173466	1.4909	High selected region
1	70289001	70299000	2.56733	0.00457339	0.00163262	1.48607	High selected region
1	70290001	70300000	2.3832	0.00467299	0.00172316	1.43929	High selected region
1	70291001	70301000	2.24647	0.00461925	0.00174101	1.40773	High selected region
1	70292001	70302000	2.18593	0.00478717	0.0018301	1.38725	High selected region
1	70294001	70304000	1.95031	0.00477266	0.00176152	1.43797	High selected region
1	70295001	70305000	2.035	0.00448528	0.00166256	1.43179	High selected region
1	70296001	70306000	1.95147	0.00443256	0.00166574	1.41198	High selected region
1	70309001	70319000	1.96852	0.00277212	0.00114567	1.2748	High selected region
1	70310001	70320000	2.27236	0.00265639	0.00108406	1.29302	High selected region
1	70311001	70321000	2.52399	0.00285131	0.00116892	1.28645	High selected region
1	70312001	70322000	2.66234	0.00297836	0.00120762	1.30235	High selected region
1	70313001	70323000	2.6189	0.00316385	0.0013169	1.26454	High selected region
1	70314001	70324000	2.74832	0.0030605	0.00128917	1.24732	High selected region
1	70315001	70325000	2.93109	0.00322574	0.0013669	1.23872	High selected region
1	70316001	70326000	2.93968	0.00370193	0.00155549	1.25091	High selected region
1	70317001	70327000	3.01885	0.00390999	0.00166058	1.23548	High selected region
1	70318001	70328000	3.0753	0.00448581	0.00192008	1.2242	High selected region
1	70319001	70329000	2.97732	0.0042828	0.00178097	1.26589	High selected region
1	70320001	70330000	3.03714	0.00441775	0.00182687	1.27394	High selected region
1	70321001	70331000	2.95382	0.0043322	0.00176128	1.29848	High selected region
1	70322001	70332000	2.79589	0.00448106	0.00176752	1.34211	High selected region
1	70323001	70333000	2.71719	0.00462738	0.00178741	1.37232	High selected region
1	70324001	70334000	2.65846	0.00465907	0.00180293	1.3697	High selected region
1	70325001	70335000	2.53697	0.00431826	0.00163228	1.40356	High selected region
1	70326001	70336000	2.4324	0.00406538	0.00152143	1.41796	High selected region
1	70327001	70337000	2.32934	0.00379824	0.00142413	1.41525	High selected region
1	70328001	70338000	2.17496	0.00312536	0.0011338	1.46286	High selected region
1	70329001	70339000	2.15731	0.00292894	0.00105529	1.47274	High selected region
1	70330001	70340000	2.2295	0.00292296	0.0010636	1.45847	High selected region
1	70331001	70341000	2.32269	0.00291303	0.00108677	1.42247	High selected region
1	70332001	70342000	2.50095	0.00266152	0.00103599	1.36124	High selected region
1	70333001	70343000	2.62714	0.00238559	0.000942143	1.34033	High selected region
1	70334001	70344000	2.63814	0.00216329	0.000846688	1.35332	High selected region
1	70335001	70345000	2.61911	0.00235891	0.000918052	1.36147	High selected region
1	70336001	70346000	2.65429	0.00229324	0.000903831	1.34326	High selected region
1	70337001	70347000	2.60302	0.00221455	0.000877597	1.33538	High selected region
1	70338001	70348000	2.57139	0.00223638	0.000879416	1.34655	High selected region
1	70339001	70349000	2.49565	0.00206328	0.000799097	1.3685	High selected region
1	70340001	70350000	2.34732	0.00196555	0.000751109	1.38784	High selected region
1	70341001	70351000	2.71002	0.00201696	0.000756759	1.41428	High selected region
1	70342001	70352000	2.6892	0.0019473	0.000729751	1.416	High selected region
1	70343001	70353000	2.79916	0.00204183	0.000779513	1.38922	High selected region
1	70344001	70354000	2.76176	0.00252204	0.000954715	1.40145	High selected region
1	70345001	70355000	2.77522	0.00233249	0.000891531	1.38751	High selected region
1	70346001	70356000	2.81782	0.00239915	0.000898349	1.41718	High selected region
1	70347001	70357000	2.83738	0.00277036	0.00105141	1.39775	High selected region
1	70348001	70358000	2.88719	0.00271175	0.00102745	1.40016	High selected region
1	70349001	70359000	2.85748	0.00286296	0.00109238	1.39003	High selected region
1	70350001	70360000	2.84947	0.00294927	0.00113517	1.37745	High selected region
1	70351001	70361000	2.48443	0.00302216	0.00116511	1.37511	High selected region
1	70352001	70362000	2.6195	0.00339958	0.00134276	1.34016	High selected region
1	70353001	70363000	2.5881	0.00366305	0.0014426	1.34437	High selected region
1	70354001	70364000	2.61708	0.00339731	0.00136325	1.31734	High selected region
1	70355001	70365000	2.62638	0.00328319	0.0013239	1.3103	High selected region
1	70356001	70366000	2.61171	0.00324426	0.00132339	1.29365	High selected region
1	70357001	70367000	2.54904	0.00331419	0.00130352	1.34624	High selected region
1	70358001	70368000	2.58228	0.0034416	0.00134716	1.35316	High selected region
1	70359001	70369000	2.46509	0.00376596	0.00147704	1.35031	High selected region
1	70360001	70370000	2.37332	0.00335202	0.00130089	1.36553	High selected region
1	70361001	70371000	2.52409	0.00324195	0.00122933	1.39899	High selected region
1	70362001	70372000	2.35848	0.00310961	0.0011151	1.47956	High selected region
1	70363001	70373000	2.46082	0.0030282	0.00102737	1.5595	High selected region
1	70364001	70374000	2.41812	0.003215	0.00105543	1.60699	High selected region
1	70365001	70375000	2.40371	0.00324065	0.00105582	1.61792	High selected region
1	70366001	70376000	2.40349	0.00305874	0.000993152	1.62285	High selected region
1	70367001	70377000	2.35234	0.00264451	0.000875934	1.59411	High selected region
1	70368001	70378000	2.13684	0.00257774	0.000882829	1.5459	High selected region
1	70369001	70379000	2.17471	0.00206565	0.000676712	1.60998	High selected region
1	70370001	70380000	2.22572	0.00216967	0.000728522	1.57443	High selected region
1	70371001	70381000	2.2141	0.00194014	0.000657546	1.561	High selected region
1	70372001	70382000	2.20237	0.00166423	0.000561635	1.56715	High selected region
1	70374001	70384000	2.06222	0.00122097	0.000451308	1.43584	High selected region
1	70375001	70385000	2.20365	0.00126116	0.000465529	1.43781	High selected region
1	70376001	70386000	2.2467	0.00123977	0.000458386	1.43544	High selected region
1	70377001	70387000	2.46446	0.00115039	0.00041936	1.45586	High selected region
1	70378001	70388000	2.62192	0.00114168	0.000367416	1.63567	High selected region
1	70379001	70389000	2.69857	0.00108451	0.000340791	1.67008	High selected region
1	70380001	70390000	2.72003	0.000951446	0.000285659	1.73583	High selected region
1	70381001	70391000	2.84601	0.000853947	0.00024923	1.77667	High selected region
1	70382001	70392000	2.95112	0.000807891	0.00024923	1.69668	High selected region
1	70383001	70393000	3.05763	0.000752116	0.000246567	1.60898	High selected region
1	70384001	70394000	2.93327	0.000547769	0.000173187	1.66124	High selected region
1	70385001	70395000	2.8589	0.000475506	0.000148251	1.68142	High selected region
1	70386001	70396000	2.78622	0.00047921	0.000158836	1.59312	High selected region
1	70387001	70397000	2.78622	0.00047921	0.000158836	1.59312	High selected region
1	70388001	70398000	3.73631	0.000522366	0.000224221	1.22014	High selected region
1	70389001	70399000	3.60305	0.000656478	0.000301558	1.12231	High selected region
1	70390001	70400000	3.44636	0.000896875	0.000401431	1.15975	High selected region
1	70391001	70401000	3.57931	0.00098339	0.000445977	1.14079	High selected region
1	70392001	70402000	3.58139	0.00126739	0.000590654	1.10148	High selected region
1	70393001	70403000	3.52693	0.00126424	0.000576368	1.13321	High selected region
1	70394001	70404000	3.50836	0.00144775	0.000648511	1.15861	High selected region
1	70395001	70405000	3.50398	0.00169891	0.000780655	1.12185	High selected region
1	70396001	70406000	3.56937	0.00198046	0.000899812	1.13814	High selected region
1	70397001	70407000	3.56532	0.00227697	0.00102689	1.14883	High selected region
1	70398001	70408000	3.36394	0.00234203	0.00101418	1.20745	High selected region
1	70399001	70409000	3.34542	0.00232899	0.000981255	1.247	High selected region
1	70400001	70410000	3.33408	0.00237868	0.000984689	1.27242	High selected region
1	70401001	70411000	3.18467	0.00237512	0.000970014	1.29192	High selected region
1	70402001	70412000	3.11507	0.00215211	0.000847609	1.34428	High selected region
1	70403001	70413000	3.1546	0.00214122	0.00086735	1.30375	High selected region
1	70404001	70414000	3.13561	0.00203653	0.000834038	1.28793	High selected region
1	70405001	70415000	3.07859	0.00178864	0.000701893	1.34954	High selected region
1	70406001	70416000	2.94934	0.00155423	0.000599619	1.37408	High selected region
1	70407001	70417000	2.82068	0.00131564	0.000494812	1.41081	High selected region
1	70408001	70418000	2.96113	0.00104446	0.000412987	1.33859	High selected region
1	70409001	70419000	3.00192	0.000962977	0.000393506	1.29112	High selected region
1	70410001	70420000	3.10103	0.000723561	0.000309675	1.22436	High selected region
1	70411001	70421000	3.49204	0.000835372	0.000371429	1.16933	High selected region
1	70412001	70422000	3.56984	0.00100623	0.000456234	1.14111	High selected region
1	70413001	70423000	3.33909	0.00114438	0.000508377	1.1706	High selected region
1	70414001	70424000	3.21387	0.0011318	0.000495848	1.19065	High selected region
1	70415001	70425000	3.15448	0.00132119	0.000608446	1.11864	High selected region
1	70416001	70426000	2.97845	0.00165216	0.000798924	1.04822	High selected region
1	70417001	70427000	2.779	0.00185141	0.000868354	1.09227	High selected region
1	70418001	70428000	2.82659	0.00207362	0.000982451	1.07769	High selected region
1	70419001	70429000	2.72909	0.00215734	0.000998036	1.11209	High selected region
1	70420001	70430000	2.55175	0.00237561	0.00107927	1.13824	High selected region
1	70421001	70431000	2.33202	0.00222054	0.00100992	1.13667	High selected region
1	70422001	70432000	2.31332	0.00216973	0.000987192	1.13611	High selected region
1	70423001	70433000	2.33565	0.00223235	0.00100584	1.15016	High selected region
1	70424001	70434000	2.52828	0.00252002	0.00114304	1.14056	High selected region
1	70425001	70435000	2.50183	0.00253852	0.00112129	1.17883	High selected region
1	70426001	70436000	2.7281	0.00282669	0.00122477	1.2066	High selected region
1	70427001	70437000	2.81468	0.00273467	0.0011915	1.19859	High selected region
1	70428001	70438000	2.67745	0.00269282	0.00114046	1.2395	High selected region
1	70429001	70439000	2.71935	0.00294578	0.00125248	1.23386	High selected region
1	70430001	70440000	2.83153	0.00313237	0.00130547	1.26269	High selected region
1	70431001	70441000	2.88833	0.00338142	0.00140541	1.26664	High selected region
1	70432001	70442000	2.9248	0.00364481	0.00152833	1.25389	High selected region
1	70433001	70443000	2.93462	0.00379849	0.00158579	1.26022	High selected region
1	70434001	70444000	2.91068	0.00394029	0.00162689	1.27619	High selected region
1	70435001	70445000	2.94389	0.00412915	0.001708	1.27354	High selected region
1	70436001	70446000	2.79012	0.00367342	0.0014743	1.31709	High selected region
1	70437001	70447000	2.78919	0.00364966	0.00145598	1.32577	High selected region
1	70438001	70448000	2.78519	0.00356791	0.00142546	1.32365	High selected region
1	70439001	70449000	2.78578	0.00329178	0.00131112	1.32807	High selected region
1	70440001	70450000	2.85808	0.00327117	0.00132813	1.30041	High selected region
1	70441001	70451000	2.87036	0.00341692	0.00138216	1.30577	High selected region
1	70442001	70452000	2.80529	0.00372187	0.0014964	1.31453	High selected region
1	70443001	70453000	2.906	0.00386727	0.00154049	1.32793	High selected region
1	70444001	70454000	2.92007	0.00382278	0.00152354	1.32719	High selected region
1	70445001	70455000	2.95505	0.0037367	0.00149238	1.32415	High selected region
1	70446001	70456000	3.0088	0.00377293	0.00149621	1.33437	High selected region
1	70447001	70457000	3.05558	0.0038315	0.00153654	1.31822	High selected region
1	70448001	70458000	3.07421	0.00380963	0.00153232	1.31393	High selected region
1	70449001	70459000	3.15064	0.00399805	0.00162101	1.3024	High selected region
1	70450001	70460000	3.12657	0.0035771	0.0014573	1.29549	High selected region
1	70451001	70461000	3.13872	0.00327809	0.00134041	1.29018	High selected region
1	70452001	70462000	3.19738	0.00301458	0.00122042	1.30458	High selected region
1	70453001	70463000	3.19114	0.00286588	0.0011971	1.25943	High selected region
1	70454001	70464000	3.08658	0.00288867	0.00123223	1.22913	High selected region
1	70455001	70465000	2.90565	0.00306808	0.00127976	1.26146	High selected region
1	70456001	70466000	2.90649	0.0034114	0.00144807	1.23623	High selected region
1	70457001	70467000	2.89965	0.00349861	0.00149768	1.22405	High selected region
1	70458001	70468000	2.80761	0.00359041	0.00153665	1.22436	High selected region
1	70459001	70469000	2.76382	0.0039873	0.00173834	1.1977	High selected region
1	70460001	70470000	2.8079	0.00441315	0.00188165	1.22981	High selected region
1	70461001	70471000	2.81431	0.00456617	0.00195429	1.22434	High selected region
1	70462001	70472000	2.90668	0.00473875	0.00204039	1.21566	High selected region
1	70463001	70473000	2.96795	0.00478284	0.00206308	1.21307	High selected region
1	70464001	70474000	3.03677	0.00496962	0.00213857	1.21649	High selected region
1	70465001	70475000	3.04248	0.0048253	0.00208181	1.21278	High selected region
1	70466001	70476000	3.04674	0.00466994	0.00199771	1.22506	High selected region
1	70467001	70477000	2.96545	0.0046604	0.00198596	1.23062	High selected region
1	70468001	70478000	3.01425	0.00468423	0.00200869	1.22156	High selected region
1	70469001	70479000	2.98254	0.00408583	0.00172392	1.24494	High selected region
1	70470001	70480000	2.98719	0.0037103	0.00160554	1.20848	High selected region
1	70471001	70481000	2.95799	0.00337457	0.00145895	1.20977	High selected region
1	70472001	70482000	2.73431	0.00274398	0.00117133	1.22812	High selected region
1	70473001	70483000	2.63247	0.00242811	0.00101644	1.25631	High selected region
1	70474001	70484000	2.79489	0.00206137	0.000857143	1.266	High selected region
1	70475001	70485000	2.93372	0.00174914	0.000732597	1.25555	High selected region
1	70476001	70486000	3.06542	0.00166124	0.000678247	1.29238	High selected region
1	70477001	70487000	3.33669	0.00177003	0.000726299	1.28514	High selected region
1	70478001	70488000	3.33809	0.00215962	0.000850006	1.34523	High selected region
1	70479001	70489000	3.48766	0.00231448	0.000875656	1.40225	High selected region
1	70480001	70490000	3.4733	0.00257905	0.000970728	1.4097	High selected region
1	70481001	70491000	3.48121	0.0028024	0.00104378	1.42485	High selected region
1	70482001	70492000	3.65023	0.00349136	0.00135521	1.36527	High selected region
1	70483001	70493000	3.52455	0.00358841	0.00139976	1.35817	High selected region
1	70484001	70494000	3.31417	0.00368813	0.00144557	1.35125	High selected region
1	70485001	70495000	3.28585	0.00400138	0.00159703	1.32511	High selected region
1	70486001	70496000	3.21791	0.00400219	0.00160203	1.32089	High selected region
1	70487001	70497000	3.10684	0.00415534	0.0016832	1.30376	High selected region
1	70488001	70498000	3.11862	0.0038449	0.00157832	1.28456	High selected region
1	70489001	70499000	3.04602	0.00409803	0.00172151	1.25126	High selected region
1	70490001	70500000	2.95394	0.00398901	0.00167377	1.25293	High selected region
1	70491001	70501000	2.87357	0.00390941	0.00164552	1.24841	High selected region
1	70492001	70502000	2.5595	0.00361678	0.0014828	1.28638	High selected region
1	70493001	70503000	2.68094	0.00354999	0.00147118	1.27084	High selected region
1	70494001	70504000	2.5748	0.00328421	0.00127869	1.36088	High selected region
1	70495001	70505000	2.58105	0.00311223	0.0011849	1.39318	High selected region
1	70496001	70506000	2.60561	0.00281166	0.00108341	1.37584	High selected region
1	70497001	70507000	2.68398	0.0024985	0.000948858	1.3968	High selected region
1	70498001	70508000	2.69446	0.00242813	0.00089107	1.44623	High selected region
1	70499001	70509000	2.51756	0.00207341	0.000706064	1.55413	High selected region
1	70500001	70510000	2.33758	0.00213406	0.000713077	1.58147	High selected region
1	70501001	70511000	2.37246	0.00232687	0.000776526	1.58328	High selected region
1	70502001	70512000	2.44183	0.00221333	0.000749707	1.56182	High selected region
1	70503001	70513000	2.08333	0.00262844	0.000876726	1.58401	High selected region
1	70504001	70514000	2.115	0.00288421	0.00100763	1.51721	High selected region
1	70505001	70515000	1.98311	0.00303495	0.000991781	1.61358	High selected region
1	70517001	70527000	2.03533	0.00195489	0.000702473	1.47657	High selected region
1	70518001	70528000	1.96795	0.00195085	0.000743452	1.39179	High selected region
1	70520001	70530000	1.9573	0.00193792	0.00074994	1.36966	High selected region
1	70540001	70550000	2.20839	0.00293532	0.000967546	1.60112	High selected region
1	70541001	70551000	2.43515	0.00277753	0.00088248	1.65417	High selected region
1	70542001	70552000	2.56681	0.00315707	0.000987806	1.67629	High selected region
1	70543001	70553000	2.62922	0.00367825	0.00117593	1.64522	High selected region
1	70544001	70554000	2.69866	0.00394531	0.00124145	1.66811	High selected region
1	70545001	70555000	2.71766	0.0039247	0.00121787	1.68822	High selected region
1	70546001	70556000	2.80942	0.0036732	0.0011306	1.69995	High selected region
1	70547001	70557000	2.7511	0.00377818	0.00117326	1.68717	High selected region
1	70548001	70558000	2.74323	0.00363206	0.00116086	1.64559	High selected region
1	70549001	70559000	2.64169	0.00347318	0.00115955	1.58269	High selected region
1	70550001	70560000	2.43291	0.00316805	0.00110637	1.51776	High selected region
1	70551001	70561000	2.27039	0.00312614	0.00113825	1.45756	High selected region
1	70552001	70562000	2.10984	0.00271861	0.00101333	1.42377	High selected region
1	70556001	70566000	1.98215	0.00337766	0.00136031	1.31209	High selected region
1	70557001	70567000	2.1225	0.003664	0.0014996	1.28884	High selected region
1	70558001	70568000	2.22422	0.00389982	0.00159181	1.29274	High selected region
1	70559001	70569000	2.33915	0.00394455	0.00159277	1.30832	High selected region
1	70560001	70570000	2.38207	0.00394381	0.00155628	1.34149	High selected region
1	70561001	70571000	2.45959	0.00405263	0.00158836	1.35132	High selected region
1	70562001	70572000	2.54937	0.00387036	0.00154234	1.32735	High selected region
1	70563001	70573000	2.58266	0.00391267	0.00158993	1.29919	High selected region
1	70564001	70574000	2.67426	0.0035211	0.00141382	1.31643	High selected region
1	70565001	70575000	2.8484	0.00334522	0.00134588	1.31355	High selected region
1	70566001	70576000	2.88469	0.00308064	0.00123373	1.3202	High selected region
1	70567001	70577000	2.97264	0.00274893	0.00108853	1.33649	High selected region
1	70568001	70578000	2.93764	0.00237701	0.000948851	1.32489	High selected region
1	70569001	70579000	3.01577	0.00222763	0.000925682	1.26692	High selected region
1	70570001	70580000	3.01341	0.00240584	0.00102198	1.23517	High selected region
1	70571001	70581000	3.03412	0.00213308	0.000916915	1.21808	High selected region
1	70572001	70582000	3.15329	0.00208199	0.000888331	1.22879	High selected region
1	70573001	70583000	3.09361	0.00197262	0.000835992	1.23855	High selected region
1	70574001	70584000	3.11934	0.00203959	0.00087431	1.22206	High selected region
1	70575001	70585000	2.86833	0.0019961	0.000860869	1.21332	High selected region
1	70576001	70586000	3.04964	0.00251124	0.00105646	1.24916	High selected region
1	70577001	70587000	3.00846	0.00286288	0.0012001	1.25431	High selected region
1	70578001	70588000	2.97599	0.00293197	0.0012351	1.24724	High selected region
1	70579001	70589000	2.85686	0.00287763	0.00119028	1.27358	High selected region
1	70580001	70590000	2.89806	0.00261215	0.00107683	1.27845	High selected region
1	70581001	70591000	2.8881	0.00286813	0.00116346	1.30169	High selected region
1	70582001	70592000	2.88298	0.00315877	0.00127066	1.31378	High selected region
1	70583001	70593000	2.96169	0.00307202	0.00123092	1.31945	High selected region
1	70584001	70594000	2.97062	0.00283259	0.00113455	1.32	High selected region
1	70585001	70595000	3.03651	0.00321144	0.00125817	1.35189	High selected region
1	70586001	70596000	2.80794	0.00288534	0.00116709	1.30583	High selected region
1	70587001	70597000	2.80646	0.00256064	0.00103209	1.31094	High selected region
1	70588001	70598000	2.77849	0.00259031	0.00105596	1.29457	High selected region
1	70589001	70599000	2.81533	0.00256117	0.00105787	1.27564	High selected region
1	70590001	70600000	2.68639	0.00237498	0.000973902	1.28607	High selected region
1	70591001	70601000	2.53515	0.00236959	0.000994035	1.25327	High selected region
1	70592001	70602000	2.3218	0.00214426	0.000916823	1.22576	High selected region
1	70593001	70603000	2.37139	0.00218489	0.000953322	1.19653	High selected region
1	70594001	70604000	2.24328	0.00246051	0.00107478	1.19492	High selected region
1	70598001	70608000	1.93712	0.00153999	0.000633174	1.28225	High selected region
1	70601001	70611000	1.98632	0.0012431	0.000465939	1.41573	High selected region
1	70602001	70612000	2.84188	0.00173712	0.000673248	1.36749	High selected region
1	70603001	70613000	2.86847	0.00156546	0.000590772	1.40591	High selected region
1	70604001	70614000	2.91407	0.00149307	0.00054194	1.46208	High selected region
1	70605001	70615000	2.95735	0.00147345	0.000537413	1.45509	High selected region
1	70606001	70616000	2.8036	0.00158368	0.000584952	1.43689	High selected region
1	70607001	70617000	2.65486	0.00172954	0.00063854	1.43754	High selected region
1	70608001	70618000	2.4196	0.00144785	0.000569605	1.34588	High selected region
1	70609001	70619000	2.39816	0.00186512	0.000730076	1.35315	High selected region
1	70610001	70620000	2.73129	0.00228112	0.000930357	1.29389	High selected region
1	70611001	70621000	2.75847	0.00240316	0.00100095	1.26356	High selected region
1	70612001	70622000	2.67517	0.0021698	0.000946228	1.1973	High selected region
1	70613001	70623000	2.63158	0.00223306	0.000953242	1.22811	High selected region
1	70614001	70624000	2.72097	0.00233327	0.000976671	1.25641	High selected region
1	70615001	70625000	2.72155	0.00247631	0.00100748	1.29744	High selected region
1	70616001	70626000	2.97644	0.00323534	0.00132263	1.29051	High selected region
1	70617001	70627000	3.03381	0.00322488	0.00134112	1.26581	High selected region
1	70618001	70628000	2.85684	0.00336297	0.00140814	1.25595	High selected region
1	70619001	70629000	2.72132	0.00323508	0.00135366	1.25694	High selected region
1	70620001	70630000	2.37556	0.00307826	0.00126034	1.2883	High selected region
1	70621001	70631000	2.17356	0.00334919	0.00135324	1.30739	High selected region
1	70632001	70642000	1.96301	0.00239668	0.000910344	1.39655	High selected region
1	70633001	70643000	2.03849	0.00260691	0.000989891	1.397	High selected region
1	70634001	70644000	2.30582	0.00257268	0.000913143	1.49436	High selected region
1	70635001	70645000	2.20913	0.00277611	0.000997684	1.47641	High selected region
1	9754001	9764000	2.09788	0.00108398	0.00197337	-0.864323	Low selected region
1	9755001	9765000	2.38347	0.00097453	0.00175794	-0.851107	Low selected region
1	9756001	9766000	2.26472	0.0011218	0.00201429	-0.844456	Low selected region
1	9757001	9767000	2.38542	0.00133343	0.00246075	-0.883956	Low selected region
1	9758001	9768000	2.53817	0.00129114	0.00236983	-0.876138	Low selected region
1	9759001	9769000	2.62906	0.00141869	0.00257418	-0.859554	Low selected region
1	9760001	9770000	2.59667	0.00140957	0.00247562	-0.812535	Low selected region
1	9761001	9771000	2.66004	0.00138336	0.00240494	-0.797824	Low selected region
1	9762001	9772000	2.71789	0.00151894	0.0026175	-0.785125	Low selected region
1	9763001	9773000	2.63818	0.00150903	0.00266015	-0.817886	Low selected region
1	9764001	9774000	2.57719	0.0015417	0.00292228	-0.922572	Low selected region
1	9765001	9775000	2.66804	0.00156135	0.00299398	-0.939271	Low selected region
1	9766001	9776000	2.92242	0.00151409	0.00294055	-0.957635	Low selected region
1	9767001	9777000	3.11718	0.00126718	0.00255122	-1.00957	Low selected region
1	9768001	9778000	3.37018	0.00144036	0.00284617	-0.982592	Low selected region
1	9769001	9779000	3.49691	0.00129509	0.00262834	-1.0211	Low selected region
1	9770001	9780000	3.76547	0.00133996	0.00270182	-1.01174	Low selected region
1	9771001	9781000	4.12742	0.00174043	0.00343452	-0.980665	Low selected region
1	9772001	9782000	4.2589	0.00172847	0.00352387	-1.02767	Low selected region
1	9773001	9783000	4.2599	0.00159811	0.00322665	-1.01367	Low selected region
1	9774001	9784000	4.39863	0.0014026	0.00269129	-0.940194	Low selected region
1	9775001	9785000	4.32885	0.00135528	0.00261473	-0.948071	Low selected region
1	9776001	9786000	4.27123	0.00126596	0.00243323	-0.942641	Low selected region
1	9777001	9787000	4.18071	0.00123277	0.00237258	-0.944553	Low selected region
1	9778001	9788000	4.05192	0.0010988	0.00219532	-0.998502	Low selected region
1	9779001	9789000	4.21749	0.00111618	0.00236776	-1.08495	Low selected region
1	9780001	9790000	4.33992	0.001302	0.00311201	-1.25712	Low selected region
1	9781001	9791000	4.16312	0.000968302	0.00261366	-1.43254	Low selected region
1	9782001	9792000	4.09742	0.000912186	0.00249491	-1.45159	Low selected region
1	9783001	9793000	4.35714	0.000934123	0.00262732	-1.49191	Low selected region
1	9784001	9794000	4.45089	0.000969266	0.00273771	-1.49801	Low selected region
1	9785001	9795000	4.52688	0.000951027	0.00267674	-1.49292	Low selected region
1	9786001	9796000	4.51773	0.00104439	0.00289406	-1.47043	Low selected region
1	9787001	9797000	4.6212	0.00112888	0.00316005	-1.48506	Low selected region
1	9788001	9798000	4.64631	0.00118465	0.00324159	-1.45224	Low selected region
1	9789001	9799000	4.55548	0.00112532	0.00298716	-1.40844	Low selected region
1	9790001	9800000	4.36639	0.000910559	0.00226855	-1.31695	Low selected region
1	9791001	9801000	4.37631	0.000878985	0.00217222	-1.30526	Low selected region
1	9792001	9802000	4.39939	0.000898692	0.00222214	-1.30605	Low selected region
1	9793001	9803000	4.39428	0.000795056	0.00195058	-1.29477	Low selected region
1	9794001	9804000	4.43112	0.000718394	0.00176156	-1.29401	Low selected region
1	9795001	9805000	4.37029	0.000755642	0.00182832	-1.27474	Low selected region
1	9796001	9806000	4.39152	0.000677303	0.00164053	-1.27629	Low selected region
1	9797001	9807000	3.93149	0.000747256	0.00163625	-1.13072	Low selected region
1	9798001	9808000	3.47607	0.000844749	0.00171495	-1.02157	Low selected region
1	9799001	9809000	3.10011	0.00105141	0.00206852	-0.976274	Low selected region
1	9800001	9810000	2.94843	0.00113988	0.00212924	-0.901457	Low selected region
1	9801001	9811000	2.74142	0.00105782	0.00192507	-0.863817	Low selected region
1	9802001	9812000	2.52129	0.0010226	0.00178149	-0.800842	Low selected region
1	9803001	9813000	2.776	0.00113938	0.00211524	-0.892572	Low selected region
1	9804001	9814000	2.6897	0.00148257	0.00264451	-0.8349	Low selected region
1	9805001	9815000	2.70948	0.00157294	0.00285518	-0.860118	Low selected region
1	9806001	9816000	2.70203	0.00182487	0.00322263	-0.820445	Low selected region
1	9807001	9817000	2.72155	0.00176149	0.00307236	-0.802551	Low selected region
1	9808001	9818000	2.57433	0.00190152	0.00314931	-0.727883	Low selected region
1	9809001	9819000	2.6568	0.00186732	0.0030545	-0.709967	Low selected region
1	9810001	9820000	2.636	0.00179681	0.00294114	-0.710938	Low selected region
1	9811001	9821000	2.62893	0.00182393	0.00302498	-0.729875	Low selected region
1	9812001	9822000	2.50235	0.00192442	0.00303569	-0.657601	Low selected region
1	9813001	9823000	2.28925	0.00209164	0.00310039	-0.567815	Low selected region
1	9814001	9824000	2.27791	0.00192225	0.00285084	-0.568591	Low selected region
1	9837001	9847000	1.9595	0.00167614	0.00289757	-0.789701	Low selected region
1	9838001	9848000	2.25617	0.00180487	0.00321232	-0.831721	Low selected region
1	9839001	9849000	2.22557	0.00198622	0.00370513	-0.899499	Low selected region
1	9840001	9850000	2.11662	0.00216044	0.00398949	-0.884879	Low selected region
1	9841001	9851000	2.13778	0.00216575	0.00395514	-0.868862	Low selected region
1	9842001	9852000	2.05923	0.00227379	0.00409221	-0.847781	Low selected region
1	9843001	9853000	2.06161	0.00222683	0.00394838	-0.826269	Low selected region
1	9844001	9854000	2.14037	0.00206297	0.00377006	-0.869865	Low selected region
1	9845001	9855000	1.96626	0.00195011	0.00350428	-0.845563	Low selected region
1	9846001	9856000	2.12981	0.00178043	0.00355461	-0.997466	Low selected region
1	9898001	9908000	2.05481	0.000800938	0.00153735	-0.940683	Low selected region
1	9906001	9916000	2.20849	0.000487285	0.00108683	-1.15729	Low selected region
1	9907001	9917000	2.55834	0.00053774	0.00121898	-1.18069	Low selected region
1	9909001	9919000	2.16522	0.000770516	0.00148676	-0.948275	Low selected region
1	9910001	9920000	2.47835	0.00103712	0.00183813	-0.825656	Low selected region
1	9911001	9921000	2.45829	0.00110442	0.00185138	-0.745312	Low selected region
1	9912001	9922000	2.36381	0.00145788	0.00237328	-0.70301	Low selected region
1	9913001	9923000	2.19296	0.00163882	0.00265036	-0.693531	Low selected region
1	9914001	9924000	2.20874	0.00169039	0.00264025	-0.643318	Low selected region
1	9915001	9925000	2.15887	0.00179864	0.00267655	-0.573468	Low selected region
1	9952001	9962000	3.01084	0.00212086	0.00319293	-0.590232	Low selected region
1	9953001	9963000	2.94422	0.00221436	0.00332904	-0.588216	Low selected region
10	10191001	10201000	2.02277	0.00344791	0.0017481	0.979934	High selected region
10	10192001	10202000	2.29844	0.00340358	0.00159926	1.08965	High selected region
10	10193001	10203000	2.69596	0.00323277	0.00142606	1.18074	High selected region
10	10194001	10204000	2.96756	0.00360178	0.00161093	1.16082	High selected region
10	10195001	10205000	3.04041	0.00379117	0.00169664	1.15996	High selected region
10	10196001	10206000	3.09172	0.00362514	0.00152527	1.24897	High selected region
10	10197001	10207000	3.09622	0.00369621	0.00149936	1.3017	High selected region
10	10198001	10208000	3.11731	0.0036055	0.00146585	1.29846	High selected region
10	10199001	10209000	2.86874	0.00381294	0.00156858	1.28144	High selected region
10	10200001	10210000	2.70626	0.00384159	0.00150558	1.35138	High selected region
10	10201001	10211000	2.53858	0.00420505	0.00160305	1.3913	High selected region
10	10202001	10212000	2.53385	0.00402631	0.00154806	1.379	High selected region
10	10203001	10213000	2.35705	0.00381058	0.00146475	1.37936	High selected region
10	10204001	10214000	1.9819	0.00318365	0.00104092	1.61282	High selected region
10	10206001	10216000	2.09225	0.00295834	0.000932214	1.66605	High selected region
10	10207001	10217000	2.05744	0.00303528	0.00106773	1.50728	High selected region
10	10208001	10218000	2.33224	0.00302445	0.00115163	1.393	High selected region
10	10209001	10219000	2.71986	0.00280082	0.00111955	1.32293	High selected region
10	10210001	10220000	2.9068	0.00265631	0.00113309	1.22916	High selected region
10	10211001	10221000	3.43656	0.00223598	0.00105984	1.07706	High selected region
10	10212001	10222000	3.44332	0.00243842	0.0011764	1.05157	High selected region
10	10213001	10223000	3.54611	0.00274651	0.00138796	0.984634	High selected region
10	10214001	10224000	3.63782	0.00302093	0.0016383	0.882793	High selected region
10	10215001	10225000	3.62243	0.0031505	0.00171649	0.876119	High selected region
10	10223001	10233000	3.55225	0.00471286	0.00262837	0.842434	High selected region
10	10224001	10234000	3.49362	0.00476681	0.00266056	0.841294	High selected region
10	10226001	10236000	3.58589	0.0041691	0.00230317	0.856115	High selected region
10	10227001	10237000	3.63891	0.00405257	0.00205641	0.978709	High selected region
10	10228001	10238000	3.57319	0.0042234	0.00205063	1.04234	High selected region
10	10229001	10239000	3.57286	0.00416044	0.0020455	1.02428	High selected region
10	10230001	10240000	3.6904	0.00416432	0.00206289	1.01341	High selected region
10	10231001	10241000	3.78781	0.00451254	0.00215112	1.06885	High selected region
10	10232001	10242000	3.73006	0.00419825	0.00195995	1.09897	High selected region
10	10233001	10243000	3.52517	0.00397717	0.00192313	1.04829	High selected region
10	10234001	10244000	3.22369	0.00395627	0.00202125	0.968893	High selected region
10	10235001	10245000	2.89206	0.0040195	0.00218484	0.879488	High selected region
10	10245001	10255000	2.45266	0.00361476	0.00202085	0.838938	High selected region
10	10246001	10256000	2.8835	0.0037739	0.00196358	0.94257	High selected region
10	10247001	10257000	2.5461	0.00350214	0.00191948	0.867521	High selected region
10	10251001	10261000	2.50473	0.00332943	0.00186186	0.838531	High selected region
10	10257001	10267000	1.98254	0.00195963	0.0010669	0.877156	High selected region
10	10272001	10282000	2.55195	0.00284621	0.00152137	0.903671	High selected region
10	10273001	10283000	2.64223	0.00297244	0.00154762	0.941596	High selected region
10	10274001	10284000	2.94699	0.00301081	0.00158963	0.921461	High selected region
10	10275001	10285000	2.78657	0.00321451	0.00169976	0.919268	High selected region
10	10276001	10286000	2.67973	0.00346333	0.00174827	0.986232	High selected region
10	10277001	10287000	2.46774	0.00321027	0.00163898	0.969896	High selected region
10	10278001	10288000	2.57889	0.00314772	0.00160822	0.968842	High selected region
10	10279001	10289000	2.7385	0.00343663	0.00182604	0.912276	High selected region
10	10280001	10290000	2.58342	0.00358325	0.00191766	0.901922	High selected region
10	10281001	10291000	2.96187	0.00377192	0.00188404	1.00147	High selected region
10	10282001	10292000	3.00301	0.00394607	0.0019102	1.04669	High selected region
10	10283001	10293000	2.85974	0.00378754	0.00184986	1.03385	High selected region
10	10284001	10294000	2.71645	0.00375574	0.00181096	1.05234	High selected region
10	10285001	10295000	2.755	0.00339374	0.00158712	1.09646	High selected region
10	10286001	10296000	2.8337	0.0033847	0.0016307	1.05354	High selected region
10	10287001	10297000	2.77216	0.00347212	0.00162634	1.09419	High selected region
10	10288001	10298000	2.65797	0.00354969	0.00157659	1.17089	High selected region
10	10289001	10299000	2.29587	0.00326012	0.00139819	1.22136	High selected region
10	10290001	10300000	2.10704	0.00285432	0.00124023	1.20254	High selected region
10	10295001	10305000	1.95644	0.00344646	0.00159212	1.11417	High selected region
10	10296001	10306000	2.13684	0.00361467	0.00173635	1.05781	High selected region
10	10297001	10307000	2.13875	0.00396758	0.00190187	1.06084	High selected region
10	10298001	10308000	2.12161	0.00380985	0.00188798	1.01289	High selected region
10	10299001	10309000	2.26092	0.00379378	0.00182771	1.0536	High selected region
10	10300001	10310000	2.33763	0.00373794	0.00172741	1.11363	High selected region
10	10301001	10311000	2.25935	0.00387251	0.00177826	1.1228	High selected region
10	10302001	10312000	2.12776	0.00361513	0.00180121	1.00508	High selected region
10	10312001	10322000	2.04147	0.00278537	0.00142355	0.968376	High selected region
10	10313001	10323000	2.53632	0.00286893	0.0014192	1.01543	High selected region
10	10314001	10324000	2.98953	0.00271365	0.0012381	1.13211	High selected region
10	10315001	10325000	3.09067	0.00277605	0.00130199	1.09232	High selected region
10	10316001	10326000	3.3223	0.00250109	0.00118602	1.07643	High selected region
10	10317001	10327000	3.15772	0.0025723	0.00120413	1.09507	High selected region
10	10318001	10328000	3.21968	0.0024229	0.00115476	1.06914	High selected region
10	10319001	10329000	3.54292	0.00254869	0.0012084	1.07666	High selected region
10	10320001	10330000	3.42347	0.00223782	0.00108119	1.04947	High selected region
10	10321001	10331000	3.41346	0.00219401	0.00108158	1.02043	High selected region
10	10322001	10332000	3.3858	0.00213789	0.00105916	1.01327	High selected region
10	10323001	10333000	3.03034	0.00191057	0.000953124	1.00327	High selected region
10	10324001	10334000	2.9151	0.00180224	0.000882597	1.02996	High selected region
10	10325001	10335000	2.83229	0.00160105	0.000768442	1.05901	High selected region
10	10326001	10336000	2.73788	0.00142718	0.000670649	1.08954	High selected region
10	10327001	10337000	3.02452	0.00126338	0.000615524	1.0374	High selected region
10	10328001	10338000	2.86681	0.00128491	0.000595069	1.11054	High selected region
10	10332001	10342000	1.93928	0.00256022	0.00109371	1.22704	High selected region
10	10333001	10343000	2.10807	0.0025945	0.0010521	1.30218	High selected region
10	10334001	10344000	2.06658	0.00264468	0.0010818	1.28966	High selected region
10	10335001	10345000	2.062	0.00268438	0.00108959	1.3008	High selected region
10	10336001	10346000	2.05107	0.00260499	0.00103907	1.32598	High selected region
10	10337001	10347000	1.99704	0.00274364	0.00105569	1.3779	High selected region
10	10338001	10348000	2.03263	0.00274161	0.00100952	1.44135	High selected region
10	10339001	10349000	2.34307	0.00231602	0.000784703	1.56143	High selected region
10	10340001	10350000	2.64839	0.0018905	0.000517745	1.86845	High selected region
10	10341001	10351000	2.36155	0.00127908	0.000325921	1.97251	High selected region
10	10342001	10352000	2.90557	0.00136257	0.000385476	1.82162	High selected region
10	10343001	10353000	3.01164	0.00159952	0.000512165	1.64296	High selected region
10	10344001	10354000	3.15814	0.00153013	0.000462347	1.72661	High selected region
10	10345001	10355000	3.28774	0.00173467	0.00052105	1.73517	High selected region
10	10346001	10356000	3.39675	0.00189639	0.000584103	1.69896	High selected region
10	10347001	10357000	3.51191	0.00196208	0.000654499	1.58392	High selected region
10	10348001	10358000	3.43717	0.00222896	0.000809049	1.46207	High selected region
10	10349001	10359000	3.34945	0.00231988	0.000911	1.34853	High selected region
10	10350001	10360000	3.25141	0.00241443	0.000981326	1.29888	High selected region
10	10351001	10361000	3.15842	0.00255231	0.00105009	1.28129	High selected region
10	10352001	10362000	2.89122	0.0024337	0.00102702	1.24469	High selected region
10	10353001	10363000	2.85728	0.00246564	0.00105403	1.22605	High selected region
10	10354001	10364000	2.9053	0.00270977	0.00114358	1.24461	High selected region
10	10355001	10365000	2.71871	0.00288534	0.00126216	1.19285	High selected region
10	10356001	10366000	2.76421	0.00344143	0.00152918	1.17025	High selected region
10	10357001	10367000	2.88952	0.0034777	0.0015606	1.15603	High selected region
10	10358001	10368000	3.00924	0.00332137	0.00148397	1.16232	High selected region
10	10359001	10369000	3.10185	0.00318132	0.00140696	1.17704	High selected region
10	10360001	10370000	3.14755	0.00305685	0.00134709	1.1822	High selected region
10	10361001	10371000	3.20106	0.00289102	0.0012852	1.16959	High selected region
10	10362001	10372000	3.26234	0.00269736	0.00116358	1.21298	High selected region
10	10363001	10373000	3.20197	0.00268262	0.00108066	1.31173	High selected region
10	10364001	10374000	3.29771	0.0027764	0.00109377	1.34391	High selected region
10	10365001	10375000	3.44813	0.00256236	0.000996234	1.36292	High selected region
10	10366001	10376000	3.38048	0.00195505	0.000697792	1.48634	High selected region
10	10367001	10377000	3.55459	0.00211555	0.000703636	1.58813	High selected region
10	10368001	10378000	3.50712	0.00232078	0.000741764	1.64558	High selected region
10	10369001	10379000	3.48084	0.00247401	0.000772998	1.67831	High selected region
10	10370001	10380000	3.42926	0.00268737	0.0008367	1.68341	High selected region
10	10371001	10381000	3.49683	0.00297458	0.000917091	1.69755	High selected region
10	10372001	10382000	3.49338	0.00304121	0.000943455	1.68862	High selected region
10	10373001	10383000	3.58653	0.00312522	0.00100105	1.64244	High selected region
10	10374001	10384000	3.57864	0.0031914	0.000994184	1.6826	High selected region
10	10375001	10385000	3.72357	0.00339656	0.000987971	1.78153	High selected region
10	10376001	10386000	3.84744	0.00369895	0.00107836	1.77828	High selected region
10	10377001	10387000	3.55673	0.0033413	0.000973749	1.77879	High selected region
10	10378001	10388000	3.4905	0.00288742	0.000843536	1.77526	High selected region
10	10379001	10389000	3.41028	0.00274096	0.000804704	1.76815	High selected region
10	10380001	10390000	3.39568	0.00264872	0.000761396	1.79858	High selected region
10	10381001	10391000	3.13463	0.00265302	0.000732758	1.85623	High selected region
10	10382001	10392000	3.08738	0.00306206	0.000882836	1.79429	High selected region
10	10383001	10393000	2.98223	0.00292752	0.000832119	1.81482	High selected region
10	10384001	10394000	2.85691	0.00271175	0.00076743	1.82112	High selected region
10	10385001	10395000	2.61747	0.00240501	0.00071054	1.75906	High selected region
10	10386001	10396000	2.2766	0.00203148	0.000588523	1.78736	High selected region
10	10387001	10397000	2.31903	0.00199835	0.000576055	1.79453	High selected region
10	10388001	10398000	2.33467	0.00201289	0.000583068	1.78753	High selected region
10	10389001	10399000	2.26079	0.00218057	0.000677032	1.68741	High selected region
10	10390001	10400000	2.29375	0.00228363	0.000690145	1.72636	High selected region
10	10391001	10401000	2.39968	0.00219991	0.000706509	1.63866	High selected region
10	10392001	10402000	2.24026	0.00176657	0.000549813	1.68394	High selected region
10	10393001	10403000	2.10291	0.00160339	0.000477994	1.74606	High selected region
10	10394001	10404000	2.01654	0.00188293	0.000599944	1.65008	High selected region
10	10395001	10405000	2.26061	0.00218698	0.00069461	1.65466	High selected region
10	10396001	10406000	2.35468	0.00237175	0.000800195	1.56753	High selected region
10	10397001	10407000	2.42605	0.00242297	0.000782078	1.63139	High selected region
10	10398001	10408000	2.48022	0.00244079	0.000785519	1.63563	High selected region
10	10399001	10409000	2.63728	0.00238171	0.00072488	1.71618	High selected region
10	10400001	10410000	2.64697	0.00226284	0.000726504	1.63909	High selected region
10	10401001	10411000	2.70186	0.00220959	0.000697088	1.66437	High selected region
10	10402001	10412000	2.8073	0.00213412	0.000681768	1.64629	High selected region
10	10403001	10413000	3.00398	0.00212154	0.000691188	1.61796	High selected region
10	10404001	10414000	3.13946	0.00179602	0.000634368	1.50141	High selected region
10	10405001	10415000	3.17811	0.00176932	0.000650278	1.44407	High selected region
10	10406001	10416000	3.12388	0.00168567	0.000635342	1.40772	High selected region
10	10407001	10417000	3.26902	0.00188896	0.00075619	1.32077	High selected region
10	10408001	10418000	3.33911	0.00223508	0.000909779	1.29674	High selected region
10	10409001	10419000	3.40931	0.00257841	0.00108204	1.25273	High selected region
10	10410001	10420000	3.41007	0.00272588	0.00113743	1.26094	High selected region
10	10411001	10421000	3.20039	0.00290925	0.00125296	1.21531	High selected region
10	10412001	10422000	3.04623	0.00309611	0.00133542	1.21316	High selected region
10	10413001	10423000	2.71121	0.00316746	0.00144548	1.13178	High selected region
10	10414001	10424000	2.54486	0.00314174	0.00145768	1.10789	High selected region
10	10415001	10425000	2.06138	0.00306082	0.00152983	1.00055	High selected region
10	10431001	10441000	2.53852	0.00149677	0.000840431	0.832651	High selected region
10	10432001	10442000	2.69177	0.00175855	0.000964073	0.867172	High selected region
10	10433001	10443000	2.7154	0.00172194	0.000943481	0.86797	High selected region
10	10435001	10445000	3.03453	0.00163572	0.000782295	1.06414	High selected region
10	10436001	10446000	3.01217	0.00168597	0.000824374	1.03221	High selected region
10	10437001	10447000	2.90589	0.00180064	0.000930286	0.952764	High selected region
10	10438001	10448000	3.00463	0.00169414	0.000853979	0.988281	High selected region
10	10439001	10449000	2.90651	0.00170091	0.000868377	0.969913	High selected region
10	10440001	10450000	3.03106	0.00165842	0.000829221	0.999981	High selected region
10	10441001	10451000	2.99124	0.00141727	0.000757662	0.903488	High selected region
10	10455001	10465000	2.5543	0.00195693	0.000948377	1.04506	High selected region
10	10456001	10466000	2.59131	0.00205604	0.000969675	1.0843	High selected region
10	10457001	10467000	2.44417	0.00212494	0.000972338	1.12789	High selected region
10	10458001	10468000	2.49635	0.00226324	0.00099474	1.186	High selected region
10	10459001	10469000	2.29605	0.00227801	0.00108412	1.07125	High selected region
10	10460001	10470000	2.17103	0.00213438	0.00103349	1.04629	High selected region
10	10461001	10471000	2.09566	0.00235824	0.00105961	1.15418	High selected region
10	10462001	10472000	2.02667	0.00256421	0.00111584	1.20038	High selected region
10	10463001	10473000	1.97964	0.00279937	0.00115753	1.27405	High selected region
10	10466001	10476000	1.99618	0.00260513	0.00108402	1.26496	High selected region
10	10467001	10477000	2.10669	0.00249374	0.000996095	1.32396	High selected region
10	10468001	10478000	2.07225	0.00241483	0.000954275	1.33944	High selected region
10	10469001	10479000	2.23141	0.00256149	0.000963274	1.41097	High selected region
10	10470001	10480000	2.2393	0.00261454	0.00100359	1.38139	High selected region
10	10471001	10481000	2.21373	0.00254094	0.0010239	1.31129	High selected region
10	10472001	10482000	2.23042	0.00229446	0.000922214	1.31498	High selected region
10	10473001	10483000	2.21897	0.00209344	0.000873902	1.26033	High selected region
10	10474001	10484000	2.19723	0.00224756	0.000918649	1.29077	High selected region
10	10475001	10485000	2.24207	0.00208209	0.00085209	1.28895	High selected region
10	10476001	10486000	2.26118	0.0022249	0.000934104	1.25209	High selected region
10	10477001	10487000	2.33713	0.00256991	0.00107359	1.25927	High selected region
10	10478001	10488000	2.33345	0.00251631	0.00105146	1.25892	High selected region
10	10479001	10489000	2.10287	0.00270893	0.0011414	1.24692	High selected region
10	10480001	10490000	2.17056	0.00275002	0.00112075	1.29498	High selected region
10	10481001	10491000	2.19444	0.00279651	0.00109418	1.35378	High selected region
10	10482001	10492000	2.27883	0.00313219	0.00113445	1.46518	High selected region
10	10483001	10493000	2.3517	0.00350496	0.00124536	1.49284	High selected region
10	10484001	10494000	2.43493	0.00368342	0.00121223	1.60338	High selected region
10	10485001	10495000	2.47617	0.00389605	0.00116275	1.74447	High selected region
10	10486001	10496000	2.39196	0.00345503	0.000998917	1.79026	High selected region
10	10487001	10497000	2.35865	0.00310247	0.000879753	1.81825	High selected region
10	10488001	10498000	2.29747	0.0031433	0.000918903	1.7743	High selected region
10	10489001	10499000	2.50001	0.00275305	0.000768057	1.84175	High selected region
10	10490001	10500000	2.45519	0.00270707	0.000785915	1.78429	High selected region
10	10491001	10501000	2.50716	0.00262983	0.000766953	1.77776	High selected region
10	10492001	10502000	2.49248	0.00234022	0.000742857	1.65549	High selected region
10	10493001	10503000	2.52857	0.00186788	0.000579481	1.68857	High selected region
10	10494001	10504000	2.30386	0.00148569	0.00056487	1.39514	High selected region
10	10506001	10516000	2.26324	0.00239029	0.00126879	0.913732	High selected region
10	10507001	10517000	2.39765	0.00267731	0.00134574	0.992384	High selected region
10	10508001	10518000	2.46367	0.00331557	0.00143581	1.20739	High selected region
[truncated: 15,718 more rows]

## Sheet: ROD selected region top 5%
1	10023001	10033000
1	10024001	10034000
1	10025001	10035000
1	10026001	10036000
1	10258001	10268000
1	10259001	10269000
1	10260001	10270000
1	10261001	10271000
1	10262001	10272000
1	10263001	10273000
1	10279001	10289000
1	1062001	1072000
1	1063001	1073000
1	1064001	1074000
1	10824001	10834000
1	10825001	10835000
1	10826001	10836000
1	10827001	10837000
1	10828001	10838000
1	10829001	10839000
1	10830001	10840000
1	10831001	10841000
1	10832001	10842000
1	10833001	10843000
1	10834001	10844000
1	10835001	10845000
1	10836001	10846000
1	10837001	10847000
1	10838001	10848000
1	10839001	10849000
1	10840001	10850000
1	10841001	10851000
1	10842001	10852000
1	10843001	10853000
1	10844001	10854000
1	10845001	10855000
1	10846001	10856000
1	10847001	10857000
1	10848001	10858000
1	10849001	10859000
1	10850001	10860000
1	10851001	10861000
1	10852001	10862000
1	10853001	10863000
1	10854001	10864000
1	10855001	10865000
1	10856001	10866000
1	10857001	10867000
1	10866001	10876000
1	10867001	10877000
1	10868001	10878000
1	10869001	10879000
1	10870001	10880000
1	10871001	10881000
1	10872001	10882000
1	10873001	10883000
1	10874001	10884000
1	10875001	10885000
1	10883001	10893000
1	10884001	10894000
1	10885001	10895000
1	10886001	10896000
1	10887001	10897000
1	10888001	10898000
1	10890001	10900000
1	10891001	10901000
1	10919001	10929000
1	10920001	10930000
1	10921001	10931000
1	10922001	10932000
1	10923001	10933000
1	10924001	10934000
1	10925001	10935000
1	10926001	10936000
1	10927001	10937000
1	10928001	10938000
1	10929001	10939000
1	10930001	10940000
1	10931001	10941000
1	10932001	10942000
1	10933001	10943000
1	10938001	10948000
1	10939001	10949000
1	10940001	10950000
1	10941001	10951000
1	10942001	10952000
1	10943001	10953000
1	10944001	10954000
1	10945001	10955000
1	10946001	10956000
1	10947001	10957000
1	10948001	10958000
1	10976001	10986000
1	10977001	10987000
1	10978001	10988000
1	10979001	10989000
1	10980001	10990000
1	10981001	10991000
1	10985001	10995000
1	10986001	10996000
1	10987001	10997000
1	10988001	10998000
1	10989001	10999000
1	10990001	11000000
1	10991001	11001000
1	10992001	11002000
1	10993001	11003000
1	10994001	11004000
1	10995001	11005000
1	11010001	11020000
1	11011001	11021000
1	11012001	11022000
1	11013001	11023000
1	11014001	11024000
1	11015001	11025000
1	11035001	11045000
1	11037001	11047000
1	11038001	11048000
1	11039001	11049000
1	11040001	11050000
1	11158001	11168000
1	11159001	11169000
1	11160001	11170000
1	11161001	11171000
1	11162001	11172000
1	11163001	11173000
1	11164001	11174000
1	11165001	11175000
1	11166001	11176000
1	11167001	11177000
1	11168001	11178000
1	11169001	11179000
1	11170001	11180000
1	11171001	11181000
1	11172001	11182000
1	11173001	11183000
1	11174001	11184000
1	11178001	11188000
1	11180001	11190000
1	11201001	11211000
1	11202001	11212000
1	11203001	11213000
1	11204001	11214000
1	11205001	11215000
1	11206001	11216000
1	11218001	11228000
1	11219001	11229000
1	11220001	11230000
1	11221001	11231000
1	11222001	11232000
1	11288001	11298000
1	11294001	11304000
1	11313001	11323000
1	11314001	11324000
1	11315001	11325000
1	11316001	11326000
1	11317001	11327000
1	11329001	11339000
1	11330001	11340000
1	11331001	11341000
1	11332001	11342000
1	11333001	11343000
1	11334001	11344000
1	11335001	11345000
1	11336001	11346000
1	11337001	11347000
1	11338001	11348000
1	11339001	11349000
1	11340001	11350000
1	11341001	11351000
1	11342001	11352000
1	11343001	11353000
1	11344001	11354000
1	11345001	11355000
1	11346001	11356000
1	11347001	11357000
1	11348001	11358000
1	11349001	11359000
1	11350001	11360000
1	11351001	11361000
1	11380001	11390000
1	11381001	11391000
1	11382001	11392000
1	11383001	11393000
1	11384001	11394000
1	11385001	11395000
1	11386001	11396000
1	11387001	11397000
1	11388001	11398000
1	11389001	11399000
1	11390001	11400000
1	11391001	11401000
1	11392001	11402000
1	11393001	11403000
1	11394001	11404000
1	11395001	11405000
1	11396001	11406000
1	11397001	11407000
1	11398001	11408000
1	11399001	11409000
1	11400001	11410000
1	11401001	11411000
1	11402001	11412000
1	11403001	11413000
1	11404001	11414000
1	11405001	11415000
1	11406001	11416000
1	11407001	11417000
1	11408001	11418000
1	11409001	11419000
1	11410001	11420000
1	11411001	11421000
1	11412001	11422000
1	11413001	11423000
1	11414001	11424000
1	11415001	11425000
1	11416001	11426000
1	11417001	11427000
1	11418001	11428000
1	11419001	11429000
1	11420001	11430000
1	11421001	11431000
1	11422001	11432000
1	11423001	11433000
1	11424001	11434000
1	11425001	11435000
1	11426001	11436000
1	11427001	11437000
1	11428001	11438000
1	11429001	11439000
1	11430001	11440000
1	11431001	11441000
1	11432001	11442000
1	11433001	11443000
1	11434001	11444000
1	11435001	11445000
1	11436001	11446000
1	11437001	11447000
1	11438001	11448000
1	11439001	11449000
1	11440001	11450000
1	11441001	11451000
1	11442001	11452000
1	11443001	11453000
1	11444001	11454000
1	11445001	11455000
1	11446001	11456000
1	11447001	11457000
1	11448001	11458000
1	11449001	11459000
1	11450001	11460000
1	11451001	11461000
1	11452001	11462000
1	11453001	11463000
1	11454001	11464000
1	11455001	11465000
1	11456001	11466000
1	11457001	11467000
1	11458001	11468000
1	11459001	11469000
1	11460001	11470000
1	11461001	11471000
1	11462001	11472000
1	11463001	11473000
1	11464001	11474000
1	11465001	11475000
1	11466001	11476000
1	11467001	11477000
1	11468001	11478000
1	11469001	11479000
1	11470001	11480000
1	11471001	11481000
1	11472001	11482000
1	11473001	11483000
1	11474001	11484000
1	11475001	11485000
1	11476001	11486000
1	11477001	11487000
1	11478001	11488000
1	11479001	11489000
1	11480001	11490000
1	11481001	11491000
1	11482001	11492000
1	11483001	11493000
1	11484001	11494000
1	11485001	11495000
1	11486001	11496000
1	11487001	11497000
1	11488001	11498000
1	11489001	11499000
1	11490001	11500000
1	11491001	11501000
1	11492001	11502000
1	11493001	11503000
1	11494001	11504000
1	11495001	11505000
1	11496001	11506000
1	11497001	11507000
1	11498001	11508000
1	11499001	11509000
1	11500001	11510000
1	11501001	11511000
1	11502001	11512000
1	11503001	11513000
1	11504001	11514000
1	11505001	11515000
1	11506001	11516000
1	11507001	11517000
1	11508001	11518000
1	11509001	11519000
1	11510001	11520000
1	11511001	11521000
1	11512001	11522000
1	11513001	11523000
1	11514001	11524000
1	11515001	11525000
1	11516001	11526000
1	11517001	11527000
1	11518001	11528000
1	11519001	11529000
1	11520001	11530000
1	11521001	11531000
1	11522001	11532000
1	11523001	11533000
1	11524001	11534000
1	11525001	11535000
1	11526001	11536000
1	11527001	11537000
1	11528001	11538000
1	11529001	11539000
1	11530001	11540000
1	11531001	11541000
1	11532001	11542000
1	11533001	11543000
1	11534001	11544000
1	11535001	11545000
1	11536001	11546000
1	11537001	11547000
1	11538001	11548000
1	11539001	11549000
1	11540001	11550000
1	11541001	11551000
1	11542001	11552000
1	11543001	11553000
1	11544001	11554000
1	11581001	11591000
1	11582001	11592000
1	11583001	11593000
1	11584001	11594000
1	11585001	11595000
1	11586001	11596000
1	11587001	11597000
1	11588001	11598000
1	11589001	11599000
1	11590001	11600000
1	11591001	11601000
1	11592001	11602000
1	11593001	11603000
1	11594001	11604000
1	11595001	11605000
1	11596001	11606000
1	11597001	11607000
1	11598001	11608000
1	11599001	11609000
1	11600001	11610000
1	11601001	11611000
1	11602001	11612000
1	11603001	11613000
1	11604001	11614000
1	11605001	11615000
1	11606001	11616000
1	11607001	11617000
1	11608001	11618000
1	11609001	11619000
1	11610001	11620000
1	11611001	11621000
1	11612001	11622000
1	11613001	11623000
1	11614001	11624000
1	11615001	11625000
1	11616001	11626000
1	11617001	11627000
1	11618001	11628000
1	11619001	11629000
1	11620001	11630000
1	11621001	11631000
1	11622001	11632000
1	11623001	11633000
1	11624001	11634000
1	11625001	11635000
1	11626001	11636000
1	11627001	11637000
1	11628001	11638000
1	11629001	11639000
1	11630001	11640000
1	11631001	11641000
1	11632001	11642000
1	11633001	11643000
1	11634001	11644000
1	11635001	11645000
1	11636001	11646000
1	11637001	11647000
1	11638001	11648000
1	11639001	11649000
1	11640001	11650000
1	11641001	11651000
1	11702001	11712000
1	11703001	11713000
1	11704001	11714000
1	11705001	11715000
1	11706001	11716000
1	11707001	11717000
1	11708001	11718000
1	11726001	11736000
1	11727001	11737000
1	11738001	11748000
1	11739001	11749000
1	11740001	11750000
1	11741001	11751000
1	11742001	11752000
1	11743001	11753000
1	11744001	11754000
1	11745001	11755000
1	11746001	11756000
1	11747001	11757000
1	11748001	11758000
1	11749001	11759000
1	11750001	11760000
1	11751001	11761000
1	11752001	11762000
1	11753001	11763000
1	11754001	11764000
1	11755001	11765000
1	11756001	11766000
1	11757001	11767000
1	11758001	11768000
1	11759001	11769000
1	11760001	11770000
1	11761001	11771000
1	11762001	11772000
1	11763001	11773000
1	11764001	11774000
1	11765001	11775000
1	11766001	11776000
1	11767001	11777000
1	11768001	11778000
1	11769001	11779000
1	11770001	11780000
1	11787001	11797000
1	11790001	11800000
1	11791001	11801000
1	11792001	11802000
1	11793001	11803000
1	11794001	11804000
1	11795001	11805000
1	11796001	11806000
1	11797001	11807000
1	11798001	11808000
1	11799001	11809000
1	11800001	11810000
1	11801001	11811000
1	11802001	11812000
1	11803001	11813000
1	11804001	11814000
1	11805001	11815000
1	11806001	11816000
1	11807001	11817000
1	11808001	11818000
1	11809001	11819000
1	11810001	11820000
1	11811001	11821000
1	11812001	11822000
1	11813001	11823000
1	11814001	11824000
1	11815001	11825000
1	11816001	11826000
1	11817001	11827000
1	11818001	11828000
1	11819001	11829000
1	11820001	11830000
1	11821001	11831000
1	11822001	11832000
1	11823001	11833000
1	11824001	11834000
1	11825001	11835000
1	11826001	11836000
1	11827001	11837000
1	11828001	11838000
1	11829001	11839000
1	11830001	11840000
1	11831001	11841000
1	11832001	11842000
1	11833001	11843000
1	11834001	11844000
1	11855001	11865000
1	11856001	11866000
1	11857001	11867000
1	11858001	11868000
1	11859001	11869000
1	11860001	11870000
1	11861001	11871000
1	11862001	11872000
1	11863001	11873000
1	11864001	11874000
1	11877001	11887000
1	11878001	11888000
1	11879001	11889000
1	11895001	11905000
1	11896001	11906000
1	11897001	11907000
1	11898001	11908000
1	11899001	11909000
1	11900001	11910000
1	11901001	11911000
1	11902001	11912000
1	11938001	11948000
1	11945001	11955000
1	11966001	11976000
1	11967001	11977000
1	11968001	11978000
1	11969001	11979000
1	11970001	11980000
1	11971001	11981000
1	11972001	11982000
1	11973001	11983000
1	11974001	11984000
1	11975001	11985000
1	11976001	11986000
1	11994001	12004000
1	11997001	12007000
1	11998001	12008000
1	11999001	12009000
1	12002001	12012000
1	12003001	12013000
1	12008001	12018000
1	12009001	12019000
1	12027001	12037000
1	12028001	12038000
1	12029001	12039000
1	12030001	12040000
1	12031001	12041000
1	12032001	12042000
1	12033001	12043000
1	12034001	12044000
1	12035001	12045000
1	12036001	12046000
1	12037001	12047000
1	12038001	12048000
1	12052001	12062000
1	12053001	12063000
1	12054001	12064000
1	12055001	12065000
1	12056001	12066000
1	12057001	12067000
1	12058001	12068000
1	12059001	12069000
1	12060001	12070000
1	12061001	12071000
1	12062001	12072000
1	12075001	12085000
1	12076001	12086000
1	12077001	12087000
1	12078001	12088000
1	12079001	12089000
1	12080001	12090000
1	12081001	12091000
1	12082001	12092000
1	12083001	12093000
1	12084001	12094000
1	12085001	12095000
1	12086001	12096000
1	12087001	12097000
1	12088001	12098000
1	12089001	12099000
1	12090001	12100000
1	12091001	12101000
1	12092001	12102000
1	12093001	12103000
1	12094001	12104000
1	12095001	12105000
1	12096001	12106000
1	12097001	12107000
1	12098001	12108000
1	12099001	12109000
1	12100001	12110000
1	12101001	12111000
1	12102001	12112000
1	12103001	12113000
1	12104001	12114000
1	12105001	12115000
1	12106001	12116000
1	12107001	12117000
1	12108001	12118000
1	12109001	12119000
1	12110001	12120000
1	12111001	12121000
1	12112001	12122000
1	12113001	12123000
1	12114001	12124000
1	12115001	12125000
1	12116001	12126000
1	12117001	12127000
1	12177001	12187000
1	12203001	12213000
1	12221001	12231000
1	12222001	12232000
1	12223001	12233000
1	12224001	12234000
1	13934001	13944000
1	13935001	13945000
1	13936001	13946000
1	13937001	13947000
1	13938001	13948000
1	13939001	13949000
1	13940001	13950000
1	13941001	13951000
1	13942001	13952000
1	13943001	13953000
1	13944001	13954000
1	13945001	13955000
1	13946001	13956000
1	13947001	13957000
1	13948001	13958000
1	13980001	13990000
1	13981001	13991000
1	13982001	13992000
1	13983001	13993000
1	13984001	13994000
1	13985001	13995000
1	13986001	13996000
1	13987001	13997000
1	13988001	13998000
1	13989001	13999000
1	13990001	14000000
1	13991001	14001000
1	13992001	14002000
1	13993001	14003000
1	13994001	14004000
1	13995001	14005000
1	13996001	14006000
1	13997001	14007000
1	13998001	14008000
1	13999001	14009000
1	14000001	14010000
1	14001001	14011000
1	14002001	14012000
1	14003001	14013000
1	14004001	14014000
1	14005001	14015000
1	14006001	14016000
1	14020001	14030000
1	14021001	14031000
1	14022001	14032000
1	14023001	14033000
1	14024001	14034000
1	14025001	14035000
1	14031001	14041000
1	14032001	14042000
1	14033001	14043000
1	14034001	14044000
1	14035001	14045000
1	14045001	14055000
1	14046001	14056000
1	14047001	14057000
1	14048001	14058000
1	14049001	14059000
1	14050001	14060000
1	14051001	14061000
1	14052001	14062000
1	14053001	14063000
1	14054001	14064000
1	14056001	14066000
1	14057001	14067000
1	14058001	14068000
1	14778001	14788000
1	14780001	14790000
1	14781001	14791000
1	14782001	14792000
1	14783001	14793000
1	14845001	14855000
1	14846001	14856000
1	14847001	14857000
1	14848001	14858000
1	14849001	14859000
1	14850001	14860000
1	14851001	14861000
1	14852001	14862000
1	14853001	14863000
1	14854001	14864000
1	14855001	14865000
1	14868001	14878000
1	14869001	14879000
1	14873001	14883000
1	14884001	14894000
1	14885001	14895000
1	14886001	14896000
1	14887001	14897000
1	14888001	14898000
1	14889001	14899000
1	14890001	14900000
1	14891001	14901000
1	14892001	14902000
1	14893001	14903000
1	14894001	14904000
1	14895001	14905000
1	14896001	14906000
1	14897001	14907000
1	14898001	14908000
1	14899001	14909000
1	14900001	14910000
1	14901001	14911000
1	14902001	14912000
1	14922001	14932000
1	14923001	14933000
1	14924001	14934000
1	14925001	14935000
1	14926001	14936000
1	14927001	14937000
1	14928001	14938000
1	14929001	14939000
1	14930001	14940000
1	14931001	14941000
1	14932001	14942000
1	14933001	14943000
1	14934001	14944000
1	14935001	14945000
1	14936001	14946000
1	14937001	14947000
1	14938001	14948000
1	14939001	14949000
1	14940001	14950000
1	14941001	14951000
1	14942001	14952000
1	14943001	14953000
1	14944001	14954000
1	14945001	14955000
1	14946001	14956000
1	14947001	14957000
1	14948001	14958000
1	14949001	14959000
1	14950001	14960000
1	14951001	14961000
1	14952001	14962000
1	14953001	14963000
1	14954001	14964000
1	14955001	14965000
1	14956001	14966000
1	14957001	14967000
1	14958001	14968000
1	14959001	14969000
1	14960001	14970000
1	14961001	14971000
1	14962001	14972000
1	14963001	14973000
1	14964001	14974000
1	14975001	14985000
1	14976001	14986000
1	14977001	14987000
1	14990001	15000000
1	14991001	15001000
1	14992001	15002000
1	14993001	15003000
1	14994001	15004000
1	14995001	15005000
1	14996001	15006000
1	14997001	15007000
1	14998001	15008000
1	14999001	15009000
1	15000001	15010000
1	15001001	15011000
1	15002001	15012000
1	15003001	15013000
1	15004001	15014000
1	15005001	15015000
1	15006001	15016000
1	15007001	15017000
1	15008001	15018000
1	15009001	15019000
1	15010001	15020000
1	15011001	15021000
1	15012001	15022000
1	15013001	15023000
1	15014001	15024000
1	15015001	15025000
1	15037001	15047000
1	15038001	15048000
1	15039001	15049000
1	15040001	15050000
1	15041001	15051000
1	15042001	15052000
1	15043001	15053000
1	15044001	15054000
1	15045001	15055000
1	15062001	15072000
1	15063001	15073000
1	15064001	15074000
1	15065001	15075000
1	15066001	15076000
1	15067001	15077000
1	15068001	15078000
1	15069001	15079000
1	15070001	15080000
1	15071001	15081000
1	15072001	15082000
1	15073001	15083000
1	15074001	15084000
1	15075001	15085000
1	15076001	15086000
1	15077001	15087000
1	15078001	15088000
1	15079001	15089000
1	15080001	15090000
1	15081001	15091000
1	15082001	15092000
1	15083001	15093000
1	15084001	15094000
1	15085001	15095000
1	15086001	15096000
1	15087001	15097000
1	15088001	15098000
1	15089001	15099000
1	15090001	15100000
1	15092001	15102000
1	15098001	15108000
1	15099001	15109000
1	15100001	15110000
1	15126001	15136000
1	15127001	15137000
1	15133001	15143000
1	15134001	15144000
1	15135001	15145000
1	15137001	15147000
1	15138001	15148000
1	15170001	15180000
1	15171001	15181000
1	15174001	15184000
1	15175001	15185000
1	15176001	15186000
1	15177001	15187000
1	15178001	15188000
1	15179001	15189000
1	15180001	15190000
1	15181001	15191000
1	15182001	15192000
1	15183001	15193000
1	15184001	15194000
1	15185001	15195000
1	15186001	15196000
1	15187001	15197000
1	15188001	15198000
1	15189001	15199000
1	15190001	15200000
1	15191001	15201000
1	15192001	15202000
1	15193001	15203000
1	15194001	15204000
1	15195001	15205000
1	15196001	15206000
1	15197001	15207000
1	15198001	15208000
1	15199001	15209000
1	15200001	15210000
1	15201001	15211000
1	15233001	15243000
1	15234001	15244000
1	15235001	15245000
1	15236001	15246000
1	15239001	15249000
1	15240001	15250000
1	15241001	15251000
1	15242001	15252000
1	15243001	15253000
1	15244001	15254000
1	15245001	15255000
1	15246001	15256000
1	15247001	15257000
1	15248001	15258000
1	15249001	15259000
1	15250001	15260000
1	15251001	15261000
1	15252001	15262000
1	15253001	15263000
1	15254001	15264000
1	15255001	15265000
1	15256001	15266000
1	15257001	15267000
1	15258001	15268000
1	15259001	15269000
1	15260001	15270000
1	15261001	15271000
1	15262001	15272000
1	15263001	15273000
1	15264001	15274000
1	15265001	15275000
1	15266001	15276000
1	15267001	15277000
1	15268001	15278000
1	15269001	15279000
1	15270001	15280000
1	15271001	15281000
1	15272001	15282000
1	15273001	15283000
1	15274001	15284000
1	15275001	15285000
1	15276001	15286000
1	15277001	15287000
1	15278001	15288000
1	15279001	15289000
1	15280001	15290000
1	15281001	15291000
1	15282001	15292000
1	15283001	15293000
1	15284001	15294000
1	15285001	15295000
1	15286001	15296000
1	15287001	15297000
1	15288001	15298000
1	15289001	15299000
1	15290001	15300000
1	15291001	15301000
1	15292001	15302000
1	15293001	15303000
1	15294001	15304000
1	15295001	15305000
1	15296001	15306000
1	15297001	15307000
1	15298001	15308000
1	15299001	15309000
1	15300001	15310000
1	15301001	15311000
1	15302001	15312000
1	15303001	15313000
1	15304001	15314000
1	15305001	15315000
1	15306001	15316000
1	15307001	15317000
1	15308001	15318000
1	15309001	15319000
1	15310001	15320000
1	15311001	15321000
1	15312001	15322000
1	15313001	15323000
1	15314001	15324000
1	15315001	15325000
1	15316001	15326000
1	15317001	15327000
1	15318001	15328000
1	15319001	15329000
1	15320001	15330000
1	15321001	15331000
1	15322001	15332000
1	15323001	15333000
1	15324001	15334000
1	15325001	15335000
1	15326001	15336000
1	15327001	15337000
1	15328001	15338000
1	15329001	15339000
1	15330001	15340000
1	15331001	15341000
1	15332001	15342000
1	15333001	15343000
1	15334001	15344000
1	15335001	15345000
1	15336001	15346000
1	15337001	15347000
1	15338001	15348000
1	15339001	15349000
1	15340001	15350000
1	15341001	15351000
1	15342001	15352000
1	15343001	15353000
1	15344001	15354000
1	15345001	15355000
1	15346001	15356000
1	15347001	15357000
1	15348001	15358000
1	15349001	15359000
1	15350001	15360000
1	15351001	15361000
1	15352001	15362000
1	15359001	15369000
1	15362001	15372000
1	15363001	15373000
1	15364001	15374000
1	15365001	15375000
1	15366001	15376000
1	15367001	15377000
1	15368001	15378000
1	15369001	15379000
1	15370001	15380000
1	15371001	15381000
1	15372001	15382000
1	15373001	15383000
1	15374001	15384000
1	15375001	15385000
1	15376001	15386000
1	15377001	15387000
1	15378001	15388000
1	15379001	15389000
1	15380001	15390000
1	15381001	15391000
1	15382001	15392000
1	15383001	15393000
1	15396001	15406000
1	15397001	15407000
1	15399001	15409000
1	15400001	15410000
1	15401001	15411000
1	15402001	15412000
1	15403001	15413000
1	15404001	15414000
1	15405001	15415000
1	15406001	15416000
1	15407001	15417000
1	15408001	15418000
1	15430001	15440000
1	15459001	15469000
1	15460001	15470000
1	15461001	15471000
1	15462001	15472000
1	15463001	15473000
1	15464001	15474000
1	15465001	15475000
1	15466001	15476000
1	15467001	15477000
1	15468001	15478000
1	15469001	15479000
1	15470001	15480000
1	15471001	15481000
1	15472001	15482000
1	16163001	16173000
1	16165001	16175000
1	16166001	16176000
1	16167001	16177000
1	16168001	16178000
1	16169001	16179000
1	16170001	16180000
1	16171001	16181000
1	16388001	16398000
1	16389001	16399000
1	16390001	16400000
1	17100001	17110000
1	17101001	17111000
1	17102001	17112000
1	17103001	17113000
1	17268001	17278000
1	17269001	17279000
1	17270001	17280000
1	17271001	17281000
1	17272001	17282000
1	17273001	17283000
1	17449001	17459000
1	17450001	17460000
1	17654001	17664000
1	17655001	17665000
1	17656001	17666000
1	17657001	17667000
1	17658001	17668000
1	17696001	17706000
1	17697001	17707000
1	17698001	17708000
1	17699001	17709000
1	17700001	17710000
1	17701001	17711000
1	17702001	17712000
1	17703001	17713000
1	17704001	17714000
1	17705001	17715000
1	17706001	17716000
1	17707001	17717000
1	17708001	17718000
1	17709001	17719000
1	17710001	17720000
1	17711001	17721000
1	17712001	17722000
1	17713001	17723000
1	17714001	17724000
1	17715001	17725000
1	17716001	17726000
1	17717001	17727000
1	17718001	17728000
1	17719001	17729000
1	17720001	17730000
1	17721001	17731000
1	17722001	17732000
1	17723001	17733000
1	17724001	17734000
1	17725001	17735000
1	17726001	17736000
1	17727001	17737000
1	17815001	17825000
1	17816001	17826000
1	17817001	17827000
1	17818001	17828000
1	17819001	17829000
1	17820001	17830000
1	17821001	17831000
1	17827001	17837000
1	17828001	17838000
1	17829001	17839000
1	17831001	17841000
1	17832001	17842000
1	17833001	17843000
1	17887001	17897000
1	17888001	17898000
1	18074001	18084000
1	18075001	18085000
1	18076001	18086000
1	18077001	18087000
1	18078001	18088000
1	18085001	18095000
1	18086001	18096000
1	18087001	18097000
1	18088001	18098000
1	18089001	18099000
1	18090001	18100000
1	18091001	18101000
1	18092001	18102000
1	18093001	18103000
1	18094001	18104000
1	18184001	18194000
1	18185001	18195000
1	18186001	18196000
1	18187001	18197000
1	18188001	18198000
1	18189001	18199000
1	18190001	18200000
1	18252001	18262000
1	18253001	18263000
1	18254001	18264000
1	18255001	18265000
1	18256001	18266000
1	18257001	18267000
1	18258001	18268000
1	18259001	18269000
1	18260001	18270000
1	18261001	18271000
1	18270001	18280000
1	18271001	18281000
1	18272001	18282000
1	18292001	18302000
1	18294001	18304000
1	20031001	20041000
1	20032001	20042000
1	20034001	20044000
1	20134001	20144000
1	21476001	21486000
1	21477001	21487000
1	21478001	21488000
1	21479001	21489000
1	21480001	21490000
1	21481001	21491000
1	21482001	21492000
1	21599001	21609000
1	21600001	21610000
1	21601001	21611000
1	21602001	21612000
1	21603001	21613000
1	21604001	21614000
1	21605001	21615000
1	21606001	21616000
1	22351001	22361000
1	22352001	22362000
1	22353001	22363000
1	22354001	22364000
1	22355001	22365000
1	22356001	22366000
1	22357001	22367000
1	22358001	22368000
1	22359001	22369000
1	22387001	22397000
1	22388001	22398000
1	22389001	22399000
1	22390001	22400000
1	22391001	22401000
1	22392001	22402000
1	22393001	22403000
1	22394001	22404000
1	22395001	22405000
1	22396001	22406000
1	22397001	22407000
1	22398001	22408000
1	22399001	22409000
1	22400001	22410000
1	22401001	22411000
1	22402001	22412000
1	22403001	22413000
1	22404001	22414000
1	22788001	22798000
1	22789001	22799000
1	22790001	22800000
1	22791001	22801000
1	22792001	22802000
1	23526001	23536000
1	25449001	25459000
1	25450001	25460000
1	25451001	25461000
1	25465001	25475000
1	25466001	25476000
1	25467001	25477000
1	25468001	25478000
1	25469001	25479000
1	25470001	25480000
1	25471001	25481000
1	25472001	25482000
1	25473001	25483000
1	25474001	25484000
1	25475001	25485000
1	25476001	25486000
1	25477001	25487000
1	25478001	25488000
1	25479001	25489000
1	25480001	25490000
1	25481001	25491000
1	25482001	25492000
1	25483001	25493000
1	25484001	25494000
1	25485001	25495000
1	25486001	25496000
1	25487001	25497000
1	25488001	25498000
1	25489001	25499000
1	25490001	25500000
1	25491001	25501000
1	25492001	25502000
1	25493001	25503000
1	25494001	25504000
1	25495001	25505000
1	25496001	25506000
1	25497001	25507000
1	25498001	25508000
1	25499001	25509000
1	25500001	25510000
1	25501001	25511000
1	25502001	25512000
1	25503001	25513000
1	25504001	25514000
1	25505001	25515000
1	25506001	25516000
1	25507001	25517000
1	25508001	25518000
1	25509001	25519000
1	25510001	25520000
1	25511001	25521000
1	25512001	25522000
1	25513001	25523000
1	25514001	25524000
1	25515001	25525000
1	25516001	25526000
1	25517001	25527000
1	25518001	25528000
1	25519001	25529000
1	25520001	25530000
1	25521001	25531000
1	25522001	25532000
1	25547001	25557000
1	25548001	25558000
1	25549001	25559000
1	25550001	25560000
1	25551001	25561000
1	25552001	25562000
1	25553001	25563000
1	25554001	25564000
1	25555001	25565000
1	25556001	25566000
1	25557001	25567000
1	25558001	25568000
1	25559001	25569000
1	25560001	25570000
1	25561001	25571000
1	25562001	25572000
1	25563001	25573000
1	25564001	25574000
1	25565001	25575000
1	25566001	25576000
1	25567001	25577000
1	25568001	25578000
1	25590001	25600000
1	25591001	25601000
1	25592001	25602000
1	25593001	25603000
1	25594001	25604000
1	25595001	25605000
1	25596001	25606000
1	25597001	25607000
1	25610001	25620000
1	25616001	25626000
1	25617001	25627000
1	25620001	25630000
1	25698001	25708000
1	25741001	25751000
1	25742001	25752000
1	25743001	25753000
1	25744001	25754000
1	25745001	25755000
1	25746001	25756000
1	25747001	25757000
1	25748001	25758000
1	25749001	25759000
1	25750001	25760000
1	25751001	25761000
1	25752001	25762000
1	26115001	26125000
1	26141001	26151000
1	26142001	26152000
1	26158001	26168000
1	26159001	26169000
1	26160001	26170000
1	26161001	26171000
1	26162001	26172000
1	26163001	26173000
1	26164001	26174000
1	26221001	26231000
1	26222001	26232000
1	26223001	26233000
1	26224001	26234000
1	26225001	26235000
1	26226001	26236000
1	26227001	26237000
1	26228001	26238000
1	26229001	26239000
1	26230001	26240000
1	26231001	26241000
1	26514001	26524000
1	26515001	26525000
1	26516001	26526000
1	26517001	26527000
1	26518001	26528000
1	26519001	26529000
1	26520001	26530000
1	26521001	26531000
1	26522001	26532000
1	26523001	26533000
1	26524001	26534000
1	26525001	26535000
1	26526001	26536000
1	26643001	26653000
1	26644001	26654000
1	26645001	26655000
1	26646001	26656000
1	26648001	26658000
1	26649001	26659000
1	26650001	26660000
1	26651001	26661000
1	26652001	26662000
1	26654001	26664000
1	26655001	26665000
1	26656001	26666000
1	26657001	26667000
1	26658001	26668000
1	26659001	26669000
1	26660001	26670000
1	26661001	26671000
1	26662001	26672000
1	26663001	26673000
1	26664001	26674000
1	26665001	26675000
1	26666001	26676000
1	26667001	26677000
1	26668001	26678000
1	26669001	26679000
1	26670001	26680000
1	26671001	26681000
1	26672001	26682000
1	26673001	26683000
1	26684001	26694000
1	26685001	26695000
1	26686001	26696000
1	26687001	26697000
1	26688001	26698000
1	26689001	26699000
1	26690001	26700000
1	26691001	26701000
1	26692001	26702000
1	26693001	26703000
1	26694001	26704000
1	26695001	26705000
1	26696001	26706000
1	26697001	26707000
1	26698001	26708000
1	26699001	26709000
1	26700001	26710000
1	26701001	26711000
1	26702001	26712000
1	26703001	26713000
1	26704001	26714000
1	26705001	26715000
1	26706001	26716000
1	26707001	26717000
1	26716001	26726000
1	26717001	26727000
1	26718001	26728000
1	26719001	26729000
1	26720001	26730000
1	26721001	26731000
1	26722001	26732000
1	26723001	26733000
1	26724001	26734000
1	27399001	27409000
1	27400001	27410000
1	27401001	27411000
1	27402001	27412000
1	27403001	27413000
1	27404001	27414000
1	27405001	27415000
1	27406001	27416000
1	27407001	27417000
1	27408001	27418000
1	27409001	27419000
1	27410001	27420000
1	27411001	27421000
1	27412001	27422000
1	27413001	27423000
1	27414001	27424000
1	27415001	27425000
1	27416001	27426000
1	27417001	27427000
1	27418001	27428000
1	27419001	27429000
1	27420001	27430000
1	27421001	27431000
1	27422001	27432000
1	27423001	27433000
1	27424001	27434000
1	27426001	27436000
1	27427001	27437000
1	27428001	27438000
1	27429001	27439000
1	27434001	27444000
1	27435001	27445000
1	27436001	27446000
1	27437001	27447000
1	27438001	27448000
1	27439001	27449000
1	27440001	27450000
1	27441001	27451000
1	27442001	27452000
1	27443001	27453000
1	27444001	27454000
1	27445001	27455000
1	27446001	27456000
1	27447001	27457000
1	27448001	27458000
1	27449001	27459000
1	27454001	27464000
1	27455001	27465000
1	27456001	27466000
1	27457001	27467000
1	27458001	27468000
1	27459001	27469000
1	27460001	27470000
1	27461001	27471000
1	27462001	27472000
1	27463001	27473000
1	27464001	27474000
1	27465001	27475000
1	27466001	27476000
1	27467001	27477000
1	27468001	27478000
1	27469001	27479000
1	27470001	27480000
1	27471001	27481000
1	27472001	27482000
1	27473001	27483000
1	27474001	27484000
1	27475001	27485000
1	27476001	27486000
1	27477001	27487000
1	27478001	27488000
1	27479001	27489000
1	27480001	27490000
1	27481001	27491000
1	27482001	27492000
1	27483001	27493000
1	27489001	27499000
1	27490001	27500000
1	27495001	27505000
1	27508001	27518000
1	27509001	27519000
1	27510001	27520000
1	27511001	27521000
1	27512001	27522000
1	27513001	27523000
1	27514001	27524000
1	27515001	27525000
1	27516001	27526000
1	27517001	27527000
1	27518001	27528000
1	27519001	27529000
1	27520001	27530000
1	27521001	27531000
1	27522001	27532000
1	27523001	27533000
1	27524001	27534000
1	27525001	27535000
1	27526001	27536000
1	27527001	27537000
1	27528001	27538000
1	27529001	27539000
1	27530001	27540000
1	27531001	27541000
1	27532001	27542000
1	27533001	27543000
1	27534001	27544000
1	27535001	27545000
1	27536001	27546000
1	27537001	27547000
1	27538001	27548000
1	27539001	27549000
1	27540001	27550000
1	27541001	27551000
1	27542001	27552000
1	27543001	27553000
1	27544001	27554000
1	27545001	27555000
1	27546001	27556000
1	27547001	27557000
1	27548001	27558000
1	27549001	27559000
1	27550001	27560000
1	27551001	27561000
1	27552001	27562000
1	27553001	27563000
1	27554001	27564000
1	27555001	27565000
1	27556001	27566000
1	27557001	27567000
1	27558001	27568000
1	27559001	27569000
1	27560001	27570000
1	27561001	27571000
1	27562001	27572000
1	27563001	27573000
1	27564001	27574000
1	27565001	27575000
1	27566001	27576000
1	27567001	27577000
1	27568001	27578000
1	27569001	27579000
1	27570001	27580000
1	27571001	27581000
1	27572001	27582000
1	27573001	27583000
1	27574001	27584000
1	27575001	27585000
1	27576001	27586000
1	27577001	27587000
1	27578001	27588000
1	27579001	27589000
1	27580001	27590000
1	27581001	27591000
1	27582001	27592000
1	27583001	27593000
1	27584001	27594000
1	27585001	27595000
1	27586001	27596000
1	27587001	27597000
1	27588001	27598000
1	27589001	27599000
1	27590001	27600000
1	27591001	27601000
1	27592001	27602000
1	27593001	27603000
1	27594001	27604000
1	27595001	27605000
1	27596001	27606000
1	27597001	27607000
1	27598001	27608000
1	27599001	27609000
1	27600001	27610000
1	27601001	27611000
1	27602001	27612000
1	27603001	27613000
1	27604001	27614000
1	27605001	27615000
1	27606001	27616000
1	27607001	27617000
1	27608001	27618000
1	27609001	27619000
1	27610001	27620000
1	28048001	28058000
1	28049001	28059000
1	28050001	28060000
1	28536001	28546000
1	28537001	28547000
1	28538001	28548000
1	28569001	28579000
1	28570001	28580000
1	28571001	28581000
1	28572001	28582000
1	28573001	28583000
1	28574001	28584000
1	28575001	28585000
1	28576001	28586000
1	28577001	28587000
1	28578001	28588000
1	28579001	28589000
1	28580001	28590000
1	28581001	28591000
1	28582001	28592000
1	28583001	28593000
1	28584001	28594000
1	28585001	28595000
1	28586001	28596000
1	28587001	28597000
1	28588001	28598000
1	28589001	28599000
1	28590001	28600000
1	28592001	28602000
1	28593001	28603000
1	28594001	28604000
1	28595001	28605000
1	28596001	28606000
1	28597001	28607000
1	28598001	28608000
1	28599001	28609000
1	28600001	28610000
1	28601001	28611000
1	28602001	28612000
1	28603001	28613000
1	28604001	28614000
1	28622001	28632000
1	28623001	28633000
1	28624001	28634000
1	28625001	28635000
1	28626001	28636000
1	28627001	28637000
1	28628001	28638000
1	28629001	28639000
1	28630001	28640000
1	28631001	28641000
1	28632001	28642000
1	28633001	28643000
1	28634001	28644000
1	28635001	28645000
1	28636001	28646000
1	28637001	28647000
1	28638001	28648000
1	28639001	28649000
1	28640001	28650000
1	28641001	28651000
1	28642001	28652000
1	28643001	28653000
1	28644001	28654000
1	28645001	28655000
1	28646001	28656000
1	28647001	28657000
1	28648001	28658000
1	28649001	28659000
1	28650001	28660000
1	28651001	28661000
1	28652001	28662000
1	28653001	28663000
1	28654001	28664000
1	28655001	28665000
1	28656001	28666000
1	28657001	28667000
1	28658001	28668000
1	28659001	28669000
1	28660001	28670000
1	28661001	28671000
1	28662001	28672000
1	28663001	28673000
1	28664001	28674000
1	28665001	28675000
1	28666001	28676000
1	28667001	28677000
1	28668001	28678000
1	28669001	28679000
1	28670001	28680000
1	28671001	28681000
1	28672001	28682000
1	28673001	28683000
1	28674001	28684000
1	28675001	28685000
1	28676001	28686000
1	28677001	28687000
1	28678001	28688000
1	28679001	28689000
1	28680001	28690000
1	28681001	28691000
1	28682001	28692000
1	28683001	28693000
1	28684001	28694000
1	28685001	28695000
1	28686001	28696000
1	28687001	28697000
1	28688001	28698000
1	28689001	28699000
1	28690001	28700000
1	28691001	28701000
1	28692001	28702000
1	28693001	28703000
1	28694001	28704000
1	28695001	28705000
1	28696001	28706000
1	28697001	28707000
1	28698001	28708000
1	28699001	28709000
1	28700001	28710000
1	28701001	28711000
1	28702001	28712000
1	28703001	28713000
1	28704001	28714000
1	28705001	28715000
1	28706001	28716000
1	28707001	28717000
1	28708001	28718000
1	28709001	28719000
1	28710001	28720000
1	28711001	28721000
1	28712001	28722000
1	28713001	28723000
1	28714001	28724000
1	28715001	28725000
1	28716001	28726000
1	28717001	28727000
1	28731001	28741000
1	28732001	28742000
1	28733001	28743000
1	28734001	28744000
1	28735001	28745000
1	28736001	28746000
1	28737001	28747000
1	28738001	28748000
1	28739001	28749000
1	28740001	28750000
1	28741001	28751000
1	28742001	28752000
1	28743001	28753000
1	28744001	28754000
1	28745001	28755000
1	28746001	28756000
1	28747001	28757000
1	28748001	28758000
1	28749001	28759000
1	28750001	28760000
1	28751001	28761000
1	28768001	28778000
1	28769001	28779000
1	28770001	28780000
1	2893001	2903000
1	2894001	2904000
1	2895001	2905000
1	2896001	2906000
1	2897001	2907000
1	2898001	2908000
1	29006001	29016000
1	29007001	29017000
1	29124001	29134000
1	29125001	29135000
1	29159001	29169000
1	29160001	29170000
1	29161001	29171000
1	29162001	29172000
1	29163001	29173000
1	29164001	29174000
1	29165001	29175000
1	29166001	29176000
1	29167001	29177000
1	29168001	29178000
1	29169001	29179000
1	29170001	29180000
1	29171001	29181000
1	29172001	29182000
1	29173001	29183000
1	29174001	29184000
1	29175001	29185000
1	29176001	29186000
1	29177001	29187000
1	29178001	29188000
1	29179001	29189000
1	29180001	29190000
1	2918001	2928000
1	29181001	29191000
1	29182001	29192000
1	29183001	29193000
1	29184001	29194000
1	29185001	29195000
1	2919001	2929000
1	2920001	2930000
1	2921001	2931000
1	2922001	2932000
1	2923001	2933000
1	2924001	2934000
1	2925001	2935000
1	2926001	2936000
1	2927001	2937000
1	2928001	2938000
1	2929001	2939000
1	29291001	29301000
1	29292001	29302000
1	29988001	29998000
1	30014001	30024000
1	30114001	30124000
1	30115001	30125000
1	30497001	30507000
1	30719001	30729000
1	30720001	30730000
1	30721001	30731000
1	30957001	30967000
1	30958001	30968000
1	30959001	30969000
1	30960001	30970000
1	30961001	30971000
1	30962001	30972000
1	30963001	30973000
1	30964001	30974000
1	31423001	31433000
1	31424001	31434000
1	31425001	31435000
1	31426001	31436000
1	31427001	31437000
1	31428001	31438000
1	31429001	31439000
1	31430001	31440000
1	31431001	31441000
1	31432001	31442000
1	31433001	31443000
1	31434001	31444000
1	31755001	31765000
1	31756001	31766000
1	31757001	31767000
1	31758001	31768000
1	31759001	31769000
1	31760001	31770000
1	31761001	31771000
1	31762001	31772000
1	31763001	31773000
1	31764001	31774000
1	31765001	31775000
1	31766001	31776000
1	31767001	31777000
1	31768001	31778000
1	31769001	31779000
1	31771001	31781000
1	31772001	31782000
1	31773001	31783000
1	31774001	31784000
1	31775001	31785000
1	31777001	31787000
1	31778001	31788000
1	31779001	31789000
1	31780001	31790000
1	31781001	31791000
1	31782001	31792000
1	31783001	31793000
1	31784001	31794000
1	31785001	31795000
1	31786001	31796000
1	31787001	31797000
1	31788001	31798000
1	31789001	31799000
1	32235001	32245000
1	32236001	32246000
1	32237001	32247000
1	32238001	32248000
1	32239001	32249000
1	32240001	32250000
1	32241001	32251000
1	32242001	32252000
1	32243001	32253000
1	32244001	32254000
1	32245001	32255000
1	32246001	32256000
1	32247001	32257000
1	32248001	32258000
1	32249001	32259000
1	32250001	32260000
1	32251001	32261000
1	32252001	32262000
1	32253001	32263000
1	32254001	32264000
1	32255001	32265000
1	32256001	32266000
1	32257001	32267000
1	32258001	32268000
1	32259001	32269000
1	32260001	32270000
1	32261001	32271000
1	32262001	32272000
1	32263001	32273000
1	32264001	32274000
1	32265001	32275000
1	32266001	32276000
1	32267001	32277000
1	32268001	32278000
1	32269001	32279000
1	32270001	32280000
1	32302001	32312000
1	32645001	32655000
1	32646001	32656000
1	32647001	32657000
1	32648001	32658000
1	32649001	32659000
1	32650001	32660000
1	32651001	32661000
1	32652001	32662000
1	32653001	32663000
1	32970001	32980000
1	32972001	32982000
1	32973001	32983000
1	32974001	32984000
1	32975001	32985000
1	32976001	32986000
1	33697001	33707000
1	33698001	33708000
1	33699001	33709000
1	33700001	33710000
1	33701001	33711000
1	33702001	33712000
1	33703001	33713000
1	33704001	33714000
1	33705001	33715000
1	34071001	34081000
1	34072001	34082000
1	34073001	34083000
1	34736001	34746000
1	34739001	34749000
1	34740001	34750000
1	34741001	34751000
1	34742001	34752000
1	34743001	34753000
1	34744001	34754000
1	34745001	34755000
1	34893001	34903000
1	34894001	34904000
1	34895001	34905000
1	34896001	34906000
1	34897001	34907000
1	34898001	34908000
1	34899001	34909000
1	34900001	34910000
1	34901001	34911000
1	34902001	34912000
1	34934001	34944000
1	34935001	34945000
1	35549001	35559000
1	35550001	35560000
1	35551001	35561000
1	35552001	35562000
1	35932001	35942000
1	35933001	35943000
1	35934001	35944000
1	35935001	35945000
1	35936001	35946000
1	35937001	35947000
1	35938001	35948000
1	35939001	35949000
1	35940001	35950000
1	35941001	35951000
1	35942001	35952000
1	36011001	36021000
1	36012001	36022000
1	36013001	36023000
1	36014001	36024000
1	36015001	36025000
1	36016001	36026000
1	36058001	36068000
1	36059001	36069000
1	36235001	36245000
1	36274001	36284000
1	36275001	36285000
1	36276001	36286000
1	36280001	36290000
1	36281001	36291000
1	36282001	36292000
1	36283001	36293000
1	36284001	36294000
1	36285001	36295000
1	36286001	36296000
1	36287001	36297000
1	36288001	36298000
1	36289001	36299000
1	36290001	36300000
1	36309001	36319000
1	36310001	36320000
1	36311001	36321000
1	36312001	36322000
1	36313001	36323000
1	36314001	36324000
1	36315001	36325000
1	36316001	36326000
1	36317001	36327000
1	36318001	36328000
1	36319001	36329000
1	36332001	36342000
1	36333001	36343000
1	36334001	36344000
1	36335001	36345000
1	36336001	36346000
1	36337001	36347000
1	36338001	36348000
1	36339001	36349000
1	36340001	36350000
1	36341001	36351000
1	36342001	36352000
1	36343001	36353000
1	36374001	36384000
[truncated: 46,658 more rows]

## Sheet: TajimaD selected region top 5%
15	10320000	10330000
4	19310000	19320000
15	10350000	10360000
17	1170000	1180000
9	12860000	12870000
2	10620000	10630000
2	10600000	10610000
2	10490000	10500000
6	27410000	27420000
2	10590000	10600000
4	19300000	19310000
17	1260000	1270000
3	42570000	42580000
17	1140000	1150000
17	1290000	1300000
3	21340000	21350000
4	19320000	19330000
6	5430000	5440000
15	10310000	10320000
2	10640000	10650000
17	1180000	1190000
17	1340000	1350000
17	1230000	1240000
9	12850000	12860000
15	10450000	10460000
3	42590000	42600000
17	1240000	1250000
4	19340000	19350000
10	29520000	29530000
4	29350000	29360000
3	12150000	12160000
17	1110000	1120000
13	7390000	7400000
6	450000	460000
17	1280000	1290000
15	10330000	10340000
17	1270000	1280000
17	1130000	1140000
6	5400000	5410000
9	10090000	10100000
15	10440000	10450000
4	18590000	18600000
2	10580000	10590000
32	5660000	5670000
6	5610000	5620000
17	1120000	1130000
4	18600000	18610000
32	5650000	5660000
4	19290000	19300000
2	10500000	10510000
6	1960000	1970000
17	4140000	4150000
2	10630000	10640000
17	1360000	1370000
17	1330000	1340000
6	27390000	27400000
4	18580000	18590000
1	18150000	18160000
10	17070000	17080000
1	32220000	32230000
15	10460000	10470000
2	41310000	41320000
17	1250000	1260000
9	9660000	9670000
2	16450000	16460000
15	10340000	10350000
17	1150000	1160000
19	8590000	8600000
17	1380000	1390000
2	10610000	10620000
17	1400000	1410000
3	26740000	26750000
9	12780000	12790000
10	29150000	29160000
21	8140000	8150000
16	15120000	15130000
15	10430000	10440000
6	5970000	5980000
17	17880000	17890000
6	5550000	5560000
3	42630000	42640000
17	17980000	17990000
9	12870000	12880000
6	9270000	9280000
14	19770000	19780000
6	1950000	1960000
15	10380000	10390000
17	1410000	1420000
3	42610000	42620000
17	1210000	1220000
1	18170000	18180000
1	18140000	18150000
36	5730000	5740000
6	310000	320000
27	14250000	14260000
11	15900000	15910000
4	19280000	19290000
7	23510000	23520000
6	27420000	27430000
1	18160000	18170000
6	5520000	5530000
2	25030000	25040000
6	5580000	5590000
17	7360000	7370000
6	690000	700000
8	14390000	14400000
3	42600000	42610000
1	18120000	18130000
11	27920000	27930000
6	9330000	9340000
3	12140000	12150000
17	7350000	7360000
9	10080000	10090000
7	24750000	24760000
14	18250000	18260000
14	12820000	12830000
17	1190000	1200000
6	5690000	5700000
6	5630000	5640000
15	10470000	10480000
6	390000	400000
12	27830000	27840000
8	14910000	14920000
1	50500000	50510000
12	29210000	29220000
21	8150000	8160000
29	170000	180000
6	9130000	9140000
6	4840000	4850000
12	29360000	29370000
6	9380000	9390000
6	5620000	5630000
15	10410000	10420000
8	620000	630000
6	4850000	4860000
1	60050000	60060000
1	18130000	18140000
8	14600000	14610000
9	9860000	9870000
1	32330000	32340000
25	10930000	10940000
6	23950000	23960000
14	19690000	19700000
17	1310000	1320000
12	28060000	28070000
6	5500000	5510000
2	17180000	17190000
10	27520000	27530000
17	3060000	3070000
17	1420000	1430000
17	1200000	1210000
3	26730000	26740000
12	29220000	29230000
17	540000	550000
17	1320000	1330000
4	8500000	8510000
17	4250000	4260000
17	17990000	18000000
6	5950000	5960000
9	9640000	9650000
9	12790000	12800000
6	9360000	9370000
6	5790000	5800000
12	23100000	23110000
8	14580000	14590000
7	23580000	23590000
9	12760000	12770000
3	42580000	42590000
6	910000	920000
6	840000	850000
6	350000	360000
6	670000	680000
10	2660000	2670000
6	5980000	5990000
17	2920000	2930000
6	9140000	9150000
17	3160000	3170000
17	17970000	17980000
8	14510000	14520000
1	26080000	26090000
10	520000	530000
10	530000	540000
4	29360000	29370000
17	17960000	17970000
6	9310000	9320000
14	12800000	12810000
8	14590000	14600000
17	10760000	10770000
2	41410000	41420000
12	29200000	29210000
6	830000	840000
15	10400000	10410000
11	7110000	7120000
8	14520000	14530000
2	41370000	41380000
2	16160000	16170000
6	9180000	9190000
1	22890000	22900000
6	440000	450000
18	10200000	10210000
4	11310000	11320000
9	2390000	2400000
15	13200000	13210000
17	1350000	1360000
3	42640000	42650000
15	21150000	21160000
25	6990000	7000000
17	1090000	1100000
9	12830000	12840000
4	19330000	19340000
17	1390000	1400000
10	12700000	12710000
12	28010000	28020000
6	5380000	5390000
4	18620000	18630000
2	41400000	41410000
25	10910000	10920000
6	1800000	1810000
4	3790000	3800000
9	10050000	10060000
7	7620000	7630000
10	510000	520000
12	27640000	27650000
4	5500000	5510000
1	50570000	50580000
9	12820000	12830000
32	5550000	5560000
12	29380000	29390000
6	5830000	5840000
29	12030000	12040000
16	660000	670000
5	37570000	37580000
1	32140000	32150000
17	620000	630000
3	42400000	42410000
6	5490000	5500000
15	12610000	12620000
16	24820000	24830000
18	10190000	10200000
6	5390000	5400000
12	29310000	29320000
1	56060000	56070000
13	25480000	25490000
6	9160000	9170000
4	9800000	9810000
2	41420000	41430000
1	42260000	42270000
7	26690000	26700000
15	21100000	21110000
14	24750000	24760000
11	27940000	27950000
15	16030000	16040000
2	41350000	41360000
1	69140000	69150000
5	3190000	3200000
9	28120000	28130000
29	12040000	12050000
3	27270000	27280000
6	10880000	10890000
30	8490000	8500000
20	3320000	3330000
9	28130000	28140000
6	5650000	5660000
5	80000	90000
5	37560000	37570000
5	37550000	37560000
8	13840000	13850000
2	10650000	10660000
2	25020000	25030000
1	68670000	68680000
4	19390000	19400000
1	50420000	50430000
2	25860000	25870000
21	9140000	9150000
3	38410000	38420000
6	5890000	5900000
32	5620000	5630000
5	35440000	35450000
6	9370000	9380000
12	29530000	29540000
4	15370000	15380000
6	6050000	6060000
2	25110000	25120000
17	2890000	2900000
6	9340000	9350000
25	8020000	8030000
3	40100000	40110000
10	29530000	29540000
1	46460000	46470000
21	8160000	8170000
7	13460000	13470000
10	30490000	30500000
30	8500000	8510000
11	15430000	15440000
8	14900000	14910000
12	28050000	28060000
12	30640000	30650000
3	27300000	27310000
4	11280000	11290000
15	10300000	10310000
6	1760000	1770000
15	15980000	15990000
12	28080000	28090000
15	10390000	10400000
12	29550000	29560000
17	3050000	3060000
9	23580000	23590000
1	13060000	13070000
3	30120000	30130000
6	4430000	4440000
12	27480000	27490000
1	42310000	42320000
15	10370000	10380000
17	1100000	1110000
13	25490000	25500000
2	13270000	13280000
19	8580000	8590000
1	9790000	9800000
1	62180000	62190000
12	27210000	27220000
7	23490000	23500000
12	27850000	27860000
20	14140000	14150000
22	11600000	11610000
13	25450000	25460000
35	1130000	1140000
1	68710000	68720000
2	25750000	25760000
12	29440000	29450000
10	28700000	28710000
3	26820000	26830000
10	12310000	12320000
4	11350000	11360000
11	14660000	14670000
12	28840000	28850000
10	10020000	10030000
7	27160000	27170000
8	12220000	12230000
6	9390000	9400000
2	41390000	41400000
1	69130000	69140000
6	5960000	5970000
4	18720000	18730000
5	23380000	23390000
7	7770000	7780000
4	29200000	29210000
12	28040000	28050000
17	17830000	17840000
6	5560000	5570000
8	7500000	7510000
25	9970000	9980000
2	17260000	17270000
4	11290000	11300000
20	560000	570000
15	6170000	6180000
3	38390000	38400000
17	1160000	1170000
6	9450000	9460000
11	31910000	31920000
1	32210000	32220000
8	14550000	14560000
12	28850000	28860000
1	50540000	50550000
2	13410000	13420000
6	660000	670000
4	19350000	19360000
2	37010000	37020000
2	41340000	41350000
2	16170000	16180000
10	7210000	7220000
2	17250000	17260000
4	16580000	16590000
6	1570000	1580000
10	28670000	28680000
3	13640000	13650000
13	29850000	29860000
4	3800000	3810000
12	29190000	29200000
10	2080000	2090000
2	49710000	49720000
15	7330000	7340000
14	18260000	18270000
4	23150000	23160000
6	38520000	38530000
7	23380000	23390000
6	1940000	1950000
10	29160000	29170000
3	42770000	42780000
2	55450000	55460000
5	37540000	37550000
21	8110000	8120000
6	680000	690000
17	8290000	8300000
12	28280000	28290000
7	21940000	21950000
4	3710000	3720000
7	30310000	30320000
6	1810000	1820000
1	14260000	14270000
2	58970000	58980000
4	19410000	19420000
11	12460000	12470000
3	14390000	14400000
4	42620000	42630000
3	35040000	35050000
1	32230000	32240000
21	4520000	4530000
29	12050000	12060000
15	18180000	18190000
10	8030000	8040000
10	12070000	12080000
6	9290000	9300000
17	10020000	10030000
20	570000	580000
23	18060000	18070000
19	8630000	8640000
1	26210000	26220000
1	22850000	22860000
4	33750000	33760000
7	23680000	23690000
9	12770000	12780000
4	11400000	11410000
17	2910000	2920000
17	23280000	23290000
6	5710000	5720000
12	27420000	27430000
4	5530000	5540000
10	29230000	29240000
6	5700000	5710000
2	13190000	13200000
11	31920000	31930000
6	9320000	9330000
4	18220000	18230000
10	35140000	35150000
12	27820000	27830000
27	5110000	5120000
6	5720000	5730000
6	23890000	23900000
21	9150000	9160000
17	6950000	6960000
1	50510000	50520000
6	9350000	9360000
10	18850000	18860000
16	800000	810000
11	15400000	15410000
1	60060000	60070000
6	1460000	1470000
12	29510000	29520000
17	11500000	11510000
12	29250000	29260000
18	19480000	19490000
25	17740000	17750000
9	28580000	28590000
7	23500000	23510000
1	25980000	25990000
32	5610000	5620000
8	14530000	14540000
15	6210000	6220000
6	9170000	9180000
7	9640000	9650000
6	9260000	9270000
12	28920000	28930000
5	1640000	1650000
20	18250000	18260000
19	10500000	10510000
2	62420000	62430000
26	8370000	8380000
6	15270000	15280000
14	5830000	5840000
13	29910000	29920000
14	1070000	1080000
1	68650000	68660000
15	10480000	10490000
8	13380000	13390000
13	14400000	14410000
25	6800000	6810000
4	18820000	18830000
12	28030000	28040000
12	30500000	30510000
12	28370000	28380000
1	22910000	22920000
4	19470000	19480000
1	60710000	60720000
25	7000000	7010000
6	1450000	1460000
6	9280000	9290000
15	17610000	17620000
2	29610000	29620000
6	23940000	23950000
10	27440000	27450000
12	28910000	28920000
36	5740000	5750000
2	38640000	38650000
1	43010000	43020000
29	180000	190000
4	19550000	19560000
6	27440000	27450000
32	5670000	5680000
29	760000	770000
7	6530000	6540000
15	12630000	12640000
4	3420000	3430000
16	25030000	25040000
6	9400000	9410000
10	28570000	28580000
22	10380000	10390000
2	36080000	36090000
12	27920000	27930000
2	41250000	41260000
12	28250000	28260000
11	10620000	10630000
1	50560000	50570000
5	37510000	37520000
25	13630000	13640000
20	18430000	18440000
19	10510000	10520000
15	9270000	9280000
8	14100000	14110000
12	27880000	27890000
2	41380000	41390000
2	10510000	10520000
18	19520000	19530000
12	27670000	27680000
2	34010000	34020000
1	42160000	42170000
9	2360000	2370000
12	29660000	29670000
10	13320000	13330000
8	14400000	14410000
2	34400000	34410000
15	16590000	16600000
6	5940000	5950000
15	12470000	12480000
8	14130000	14140000
5	22770000	22780000
4	16950000	16960000
20	7570000	7580000
6	1640000	1650000
12	28890000	28900000
15	7140000	7150000
10	28730000	28740000
6	5410000	5420000
2	31930000	31940000
15	18380000	18390000
12	27990000	28000000
4	9890000	9900000
3	25420000	25430000
27	14030000	14040000
2	49580000	49590000
12	30470000	30480000
22	11730000	11740000
12	28290000	28300000
15	560000	570000
15	18200000	18210000
4	19400000	19410000
6	4450000	4460000
12	28330000	28340000
6	9100000	9110000
2	34390000	34400000
17	8580000	8590000
17	13360000	13370000
6	5570000	5580000
8	12230000	12240000
4	19580000	19590000
12	25590000	25600000
10	20600000	20610000
10	22790000	22800000
6	1320000	1330000
1	25870000	25880000
20	11160000	11170000
12	27690000	27700000
9	28190000	28200000
27	14550000	14560000
3	21460000	21470000
2	6450000	6460000
4	19170000	19180000
21	4540000	4550000
5	10080000	10090000
17	2900000	2910000
1	43030000	43040000
17	17810000	17820000
9	9650000	9660000
10	27480000	27490000
21	4770000	4780000
3	26780000	26790000
2	37730000	37740000
2	4490000	4500000
12	30280000	30290000
6	5600000	5610000
18	4690000	4700000
15	8310000	8320000
12	27910000	27920000
6	9230000	9240000
12	28860000	28870000
21	18320000	18330000
21	4550000	4560000
5	28770000	28780000
3	29360000	29370000
22	11660000	11670000
17	7420000	7430000
17	23720000	23730000
1	22920000	22930000
7	19990000	20000000
22	10360000	10370000
3	38380000	38390000
30	200000	210000
10	28690000	28700000
6	960000	970000
10	14490000	14500000
2	16880000	16890000
6	2840000	2850000
9	9850000	9860000
2	58880000	58890000
8	38610000	38620000
3	25380000	25390000
17	11650000	11660000
10	27360000	27370000
15	12550000	12560000
24	9890000	9900000
10	7220000	7230000
12	27860000	27870000
3	40110000	40120000
13	29840000	29850000
3	12510000	12520000
2	16480000	16490000
6	5680000	5690000
1	54600000	54610000
11	25310000	25320000
14	5220000	5230000
15	12620000	12630000
7	32280000	32290000
4	4900000	4910000
34	5170000	5180000
8	12250000	12260000
24	15000000	15010000
6	630000	640000
12	31210000	31220000
9	15750000	15760000
6	1900000	1910000
12	30790000	30800000
9	29870000	29880000
1	13070000	13080000
9	10040000	10050000
12	30650000	30660000
17	14850000	14860000
1	47290000	47300000
2	21750000	21760000
21	14830000	14840000
1	54560000	54570000
27	14370000	14380000
4	30450000	30460000
12	27370000	27380000
3	21450000	21460000
26	8110000	8120000
2	12290000	12300000
2	16190000	16200000
13	14450000	14460000
2	37440000	37450000
26	8120000	8130000
3	28110000	28120000
11	27610000	27620000
10	22360000	22370000
7	26750000	26760000
1	13210000	13220000
9	16240000	16250000
17	420000	430000
17	10110000	10120000
22	4570000	4580000
10	29580000	29590000
1	31730000	31740000
17	10160000	10170000
10	9880000	9890000
12	27470000	27480000
3	26800000	26810000
14	12770000	12780000
1	40660000	40670000
13	21730000	21740000
3	27210000	27220000
17	840000	850000
25	7610000	7620000
4	4920000	4930000
4	19420000	19430000
26	9130000	9140000
4	19250000	19260000
10	29540000	29550000
6	4240000	4250000
1	18480000	18490000
4	18650000	18660000
1	18510000	18520000
12	30590000	30600000
9	31080000	31090000
18	10180000	10190000
10	12090000	12100000
25	17820000	17830000
15	20790000	20800000
7	31210000	31220000
7	32290000	32300000
15	18370000	18380000
2	41320000	41330000
5	34810000	34820000
4	30660000	30670000
5	35630000	35640000
6	23830000	23840000
3	27200000	27210000
2	29180000	29190000
5	22530000	22540000
17	10710000	10720000
12	29420000	29430000
2	41440000	41450000
6	4270000	4280000
16	850000	860000
12	29470000	29480000
11	15280000	15290000
15	7740000	7750000
15	18280000	18290000
6	15260000	15270000
6	6110000	6120000
21	8120000	8130000
6	12610000	12620000
3	13660000	13670000
20	550000	560000
2	41430000	41440000
21	9180000	9190000
3	28270000	28280000
2	13080000	13090000
6	11750000	11760000
10	27510000	27520000
4	8360000	8370000
13	15270000	15280000
32	5520000	5530000
17	900000	910000
18	13530000	13540000
15	18190000	18200000
25	17780000	17790000
12	29430000	29440000
26	8100000	8110000
15	780000	790000
12	28310000	28320000
12	28190000	28200000
2	41360000	41370000
6	860000	870000
1	50400000	50410000
5	480000	490000
13	14050000	14060000
6	3160000	3170000
17	9530000	9540000
8	13390000	13400000
3	21960000	21970000
1	48300000	48310000
2	49280000	49290000
6	620000	630000
6	2310000	2320000
9	29980000	29990000
27	14220000	14230000
1	12530000	12540000
7	13140000	13150000
4	2000000	2010000
1	32360000	32370000
2	29130000	29140000
20	14160000	14170000
2	13420000	13430000
8	14030000	14040000
10	29140000	29150000
13	11460000	11470000
6	370000	380000
12	29630000	29640000
5	25120000	25130000
6	9190000	9200000
4	35050000	35060000
15	8050000	8060000
4	4890000	4900000
4	18790000	18800000
10	2620000	2630000
4	19670000	19680000
15	9490000	9500000
27	14050000	14060000
14	18110000	18120000
13	13560000	13570000
9	17000000	17010000
21	3580000	3590000
12	29620000	29630000
1	60000000	60010000
7	21930000	21940000
17	2970000	2980000
9	11650000	11660000
26	8360000	8370000
20	18620000	18630000
6	38790000	38800000
22	11680000	11690000
6	4170000	4180000
3	42270000	42280000
5	17340000	17350000
12	24880000	24890000
12	28350000	28360000
32	5540000	5550000
10	9790000	9800000
3	37940000	37950000
17	11480000	11490000
27	14610000	14620000
7	22060000	22070000
27	2650000	2660000
6	15030000	15040000
11	15890000	15900000
12	26090000	26100000
34	6430000	6440000
4	19270000	19280000
4	19480000	19490000
9	9990000	10000000
28	1510000	1520000
21	14650000	14660000
6	25680000	25690000
2	53830000	53840000
1	59990000	60000000
20	17590000	17600000
7	23870000	23880000
6	2400000	2410000
17	5240000	5250000
8	13720000	13730000
10	7380000	7390000
22	11580000	11590000
12	29320000	29330000
8	35640000	35650000
11	7100000	7110000
9	10030000	10040000
12	29120000	29130000
15	21170000	21180000
2	20300000	20310000
16	24680000	24690000
12	28100000	28110000
17	10170000	10180000
6	9910000	9920000
27	3310000	3320000
3	42800000	42810000
17	8280000	8290000
4	19430000	19440000
10	27450000	27460000
10	12320000	12330000
24	430000	440000
5	23170000	23180000
3	13630000	13640000
6	1180000	1190000
10	12100000	12110000
1	15970000	15980000
12	30520000	30530000
4	16930000	16940000
5	37530000	37540000
13	7340000	7350000
10	1830000	1840000
2	33730000	33740000
4	19380000	19390000
7	1470000	1480000
12	29540000	29550000
2	10660000	10670000
7	30300000	30310000
10	12130000	12140000
12	24820000	24830000
12	70000	80000
10	28560000	28570000
5	27920000	27930000
26	8090000	8100000
9	28210000	28220000
18	4710000	4720000
15	7070000	7080000
19	8270000	8280000
1	13050000	13060000
3	27660000	27670000
10	29180000	29190000
12	30810000	30820000
3	21330000	21340000
1	62170000	62180000
1	69070000	69080000
14	12830000	12840000
10	12500000	12510000
2	34410000	34420000
10	28660000	28670000
11	15200000	15210000
10	11710000	11720000
7	15860000	15870000
3	25390000	25400000
1	50520000	50530000
3	38400000	38410000
7	27850000	27860000
2	8000000	8010000
20	640000	650000
4	6260000	6270000
12	24860000	24870000
12	27870000	27880000
1	42030000	42040000
12	30970000	30980000
4	4170000	4180000
18	10170000	10180000
4	16550000	16560000
15	7010000	7020000
24	9780000	9790000
17	10750000	10760000
6	1490000	1500000
10	23900000	23910000
3	27560000	27570000
4	10610000	10620000
20	540000	550000
26	9420000	9430000
5	23370000	23380000
6	6040000	6050000
20	7540000	7550000
8	38380000	38390000
15	1590000	1600000
12	29290000	29300000
17	9970000	9980000
13	14460000	14470000
9	11600000	11610000
4	33370000	33380000
6	21970000	21980000
6	4380000	4390000
2	31850000	31860000
12	30240000	30250000
8	780000	790000
6	5660000	5670000
1	36200000	36210000
6	2800000	2810000
7	23850000	23860000
10	28590000	28600000
9	10450000	10460000
32	5630000	5640000
2	16430000	16440000
14	18240000	18250000
4	33380000	33390000
6	5880000	5890000
6	320000	330000
4	37790000	37800000
3	37930000	37940000
16	24790000	24800000
3	26810000	26820000
11	28090000	28100000
15	7090000	7100000
1	43020000	43030000
15	8320000	8330000
1	44480000	44490000
7	7630000	7640000
16	15030000	15040000
6	4690000	4700000
3	29270000	29280000
4	38960000	38970000
8	13530000	13540000
15	7250000	7260000
18	13540000	13550000
15	9450000	9460000
17	19540000	19550000
6	38550000	38560000
20	7580000	7590000
2	36090000	36100000
6	9120000	9130000
17	17870000	17880000
22	11640000	11650000
12	28260000	28270000
2	13180000	13190000
2	29540000	29550000
1	59970000	59980000
15	12640000	12650000
15	6320000	6330000
6	11940000	11950000
15	12480000	12490000
6	15280000	15290000
6	1520000	1530000
36	5720000	5730000
8	610000	620000
16	17110000	17120000
11	25280000	25290000
1	48310000	48320000
2	49640000	49650000
7	26700000	26710000
6	5900000	5910000
2	40780000	40790000
4	21520000	21530000
21	6050000	6060000
15	16830000	16840000
20	11150000	11160000
1	22250000	22260000
5	25080000	25090000
10	28640000	28650000
3	44420000	44430000
16	17790000	17800000
2	36310000	36320000
17	5010000	5020000
1	50630000	50640000
6	6060000	6070000
18	10160000	10170000
7	20450000	20460000
3	44500000	44510000
1	42270000	42280000
2	16230000	16240000
4	36300000	36310000
1	59980000	59990000
15	20620000	20630000
1	41410000	41420000
3	28320000	28330000
9	17010000	17020000
5	9570000	9580000
4	4930000	4940000
5	90000	100000
17	13400000	13410000
1	34710000	34720000
17	8210000	8220000
13	11510000	11520000
2	53820000	53830000
20	3330000	3340000
16	24700000	24710000
7	7660000	7670000
3	14730000	14740000
3	21950000	21960000
3	22500000	22510000
1	68830000	68840000
6	5370000	5380000
1	8480000	8490000
6	5910000	5920000
7	20170000	20180000
15	17600000	17610000
5	11090000	11100000
15	5230000	5240000
7	31190000	31200000
2	7040000	7050000
14	1770000	1780000
17	40000	50000
15	12460000	12470000
15	12600000	12610000
12	30600000	30610000
12	31230000	31240000
12	24640000	24650000
25	330000	340000
26	7950000	7960000
4	3260000	3270000
3	37900000	37910000
9	28170000	28180000
26	8050000	8060000
12	27980000	27990000
13	14510000	14520000
2	16210000	16220000
2	49610000	49620000
7	28200000	28210000
11	24460000	24470000
5	38020000	38030000
15	8340000	8350000
6	1930000	1940000
1	26290000	26300000
22	11690000	11700000
17	7690000	7700000
20	19850000	19860000
1	68040000	68050000
16	25980000	25990000
2	35220000	35230000
30	290000	300000
5	10670000	10680000
5	22560000	22570000
7	7670000	7680000
11	29640000	29650000
12	27190000	27200000
3	42330000	42340000
11	28080000	28090000
5	25130000	25140000
9	2400000	2410000
7	6430000	6440000
7	8490000	8500000
20	11130000	11140000
6	2520000	2530000
6	23960000	23970000
3	26930000	26940000
26	9000000	9010000
12	28300000	28310000
10	16390000	16400000
25	10860000	10870000
4	14840000	14850000
14	12400000	12410000
3	38240000	38250000
4	22710000	22720000
10	29020000	29030000
6	38510000	38520000
11	25290000	25300000
17	13390000	13400000
14	18610000	18620000
4	11220000	11230000
2	10840000	10850000
6	38540000	38550000
6	31690000	31700000
10	27070000	27080000
35	750000	760000
1	15820000	15830000
15	23300000	23310000
2	33580000	33590000
6	5640000	5650000
2	17200000	17210000
17	8180000	8190000
2	16310000	16320000
1	42240000	42250000
12	27340000	27350000
25	10970000	10980000
6	1630000	1640000
1	69080000	69090000
1	42230000	42240000
3	27080000	27090000
9	9590000	9600000
2	41330000	41340000
10	26850000	26860000
17	4280000	4290000
3	40120000	40130000
1	54590000	54600000
1	18660000	18670000
29	4150000	4160000
11	29650000	29660000
5	35610000	35620000
20	11230000	11240000
6	6090000	6100000
25	6980000	6990000
1	42250000	42260000
10	470000	480000
1	69110000	69120000
27	7510000	7520000
12	27730000	27740000
22	11700000	11710000
2	63150000	63160000
8	12360000	12370000
17	3350000	3360000
17	8200000	8210000
15	510000	520000
34	2280000	2290000
15	8880000	8890000
12	29410000	29420000
7	1460000	1470000
14	1270000	1280000
4	2440000	2450000
22	16990000	17000000
3	27180000	27190000
6	27450000	27460000
13	7600000	7610000
9	16180000	16190000
27	2680000	2690000
35	1170000	1180000
3	38870000	38880000
18	4700000	4710000
12	30630000	30640000
6	4340000	4350000
10	540000	550000
1	22070000	22080000
21	8700000	8710000
6	4320000	4330000
6	4680000	4690000
1	68760000	68770000
4	9810000	9820000
13	29930000	29940000
5	20820000	20830000
2	41450000	41460000
10	1330000	1340000
1	58870000	58880000
9	16190000	16200000
25	17860000	17870000
17	8220000	8230000
8	14930000	14940000
3	42780000	42790000
2	7030000	7040000
25	13610000	13620000
3	37910000	37920000
7	20360000	20370000
5	38030000	38040000
6	1540000	1550000
17	19520000	19530000
12	27380000	27390000
6	6080000	6090000
4	3450000	3460000
10	8090000	8100000
3	27870000	27880000
27	6320000	6330000
6	38560000	38570000
24	15640000	15650000
12	29650000	29660000
10	1380000	1390000
4	3570000	3580000
13	13820000	13830000
5	32720000	32730000
12	27440000	27450000
26	8220000	8230000
15	21110000	21120000
1	32130000	32140000
5	28040000	28050000
10	7270000	7280000
9	9920000	9930000
2	37320000	37330000
19	5120000	5130000
6	5240000	5250000
2	49180000	49190000
3	27550000	27560000
19	21960000	21970000
12	29090000	29100000
25	10990000	11000000
12	30820000	30830000
4	29640000	29650000
17	610000	620000
12	30200000	30210000
2	62530000	62540000
3	27150000	27160000
4	4980000	4990000
9	9790000	9800000
25	2210000	2220000
10	24470000	24480000
35	500000	510000
12	25830000	25840000
4	18780000	18790000
10	28580000	28590000
7	28170000	28180000
12	29490000	29500000
8	13730000	13740000
27	5120000	5130000
17	2940000	2950000
15	23370000	23380000
11	26170000	26180000
10	7850000	7860000
2	5070000	5080000
8	14090000	14100000
1	54620000	54630000
20	1730000	1740000
1	26410000	26420000
3	32280000	32290000
4	3430000	3440000
19	4350000	4360000
3	36500000	36510000
7	20000000	20010000
17	17790000	17800000
17	8600000	8610000
2	19720000	19730000
19	10490000	10500000
25	7270000	7280000
9	15150000	15160000
5	35640000	35650000
7	27840000	27850000
9	12880000	12890000
13	29900000	29910000
3	13690000	13700000
6	15170000	15180000
12	28900000	28910000
26	8990000	9000000
4	36290000	36300000
17	2990000	3000000
15	16860000	16870000
20	3280000	3290000
4	2010000	2020000
2	62410000	62420000
34	230000	240000
14	21110000	21120000
2	19200000	19210000
6	470000	480000
29	10490000	10500000
21	11150000	11160000
4	11570000	11580000
13	26990000	27000000
2	21890000	21900000
22	15900000	15910000
21	3040000	3050000
4	35440000	35450000
27	14060000	14070000
5	11040000	11050000
5	37490000	37500000
12	30210000	30220000
22	730000	740000
10	9990000	10000000
11	29720000	29730000
17	6970000	6980000
2	53640000	53650000
17	7330000	7340000
5	27930000	27940000
9	2370000	2380000
21	11200000	11210000
9	23750000	23760000
1	42610000	42620000
17	5450000	5460000
21	9670000	9680000
3	26920000	26930000
3	46160000	46170000
17	13380000	13390000
12	27060000	27070000
20	15270000	15280000
3	33400000	33410000
12	31150000	31160000
3	27980000	27990000
4	37780000	37790000
15	21080000	21090000
9	11010000	11020000
2	40340000	40350000
15	10360000	10370000
2	16720000	16730000
8	34340000	34350000
1	62770000	62780000
1	50740000	50750000
10	35110000	35120000
4	16410000	16420000
30	11390000	11400000
17	280000	290000
9	16400000	16410000
10	9800000	9810000
3	25710000	25720000
6	11890000	11900000
11	29560000	29570000
27	4620000	4630000
3	44350000	44360000
10	12490000	12500000
2	16440000	16450000
13	32510000	32520000
10	27370000	27380000
11	15520000	15530000
11	27620000	27630000
1	9740000	9750000
2	33550000	33560000
8	8680000	8690000
2	37300000	37310000
13	29830000	29840000
2	19150000	19160000
1	33340000	33350000
6	9570000	9580000
1	68700000	68710000
10	8240000	8250000
5	22800000	22810000
6	5420000	5430000
9	7320000	7330000
1	51130000	51140000
8	14570000	14580000
25	5120000	5130000
4	36360000	36370000
3	51930000	51940000
1	68950000	68960000
7	26680000	26690000
18	11470000	11480000
12	27890000	27900000
1	8150000	8160000
12	27950000	27960000
14	19110000	19120000
10	27460000	27470000
11	24200000	24210000
2	35430000	35440000
10	35130000	35140000
20	6030000	6040000
14	6590000	6600000
6	11910000	11920000
25	310000	320000
10	22370000	22380000
8	38600000	38610000
8	31640000	31650000
12	24800000	24810000
12	25820000	25830000
12	30760000	30770000
2	41280000	41290000
25	6930000	6940000
4	29340000	29350000
12	30580000	30590000
3	42130000	42140000
8	15710000	15720000
17	510000	520000
19	21210000	21220000
21	9170000	9180000
19	6260000	6270000
13	27400000	27410000
10	28770000	28780000
18	4720000	4730000
19	8600000	8610000
2	32030000	32040000
5	28030000	28040000
17	8590000	8600000
15	20990000	21000000
16	540000	550000
17	11510000	11520000
2	22090000	22100000
13	14530000	14540000
12	30290000	30300000
12	24650000	24660000
1	51920000	51930000
6	5840000	5850000
25	17760000	17770000
21	4510000	4520000
12	30960000	30970000
18	19510000	19520000
9	29990000	30000000
6	4180000	4190000
28	9680000	9690000
29	3410000	3420000
10	13340000	13350000
4	3440000	3450000
10	28710000	28720000
4	14830000	14840000
12	23030000	23040000
1	66650000	66660000
3	27010000	27020000
19	2360000	2370000
7	28010000	28020000
12	31180000	31190000
10	29170000	29180000
24	15340000	15350000
19	6220000	6230000
6	23840000	23850000
5	23030000	23040000
1	56170000	56180000
20	19370000	19380000
4	30460000	30470000
2	6940000	6950000
1	18520000	18530000
13	29970000	29980000
1	50590000	50600000
19	20500000	20510000
13	14590000	14600000
8	12240000	12250000
3	42390000	42400000
1	5780000	5790000
4	41550000	41560000
6	5510000	5520000
3	37090000	37100000
6	13930000	13940000
35	2170000	2180000
21	16980000	16990000
25	7710000	7720000
7	28180000	28190000
2	11180000	11190000
26	14100000	14110000
14	26140000	26150000
5	20780000	20790000
10	7330000	7340000
13	8010000	8020000
6	1480000	1490000
1	36550000	36560000
26	8210000	8220000
6	5820000	5830000
6	23750000	23760000
6	6010000	6020000
2	15530000	15540000
17	11600000	11610000
13	14500000	14510000
15	20730000	20740000
26	8510000	8520000
27	5860000	5870000
6	23970000	23980000
1	33350000	33360000
7	21840000	21850000
10	7340000	7350000
20	18520000	18530000
6	31680000	31690000
18	4560000	4570000
2	22020000	22030000
8	38530000	38540000
27	14000000	14010000
26	8480000	8490000
19	9590000	9600000
10	7900000	7910000
2	11190000	11200000
17	7310000	7320000
3	28090000	28100000
24	19600000	19610000
25	7060000	7070000
1	41970000	41980000
18	11460000	11470000
1	48260000	48270000
13	12810000	12820000
8	13770000	13780000
8	14920000	14930000
1	32120000	32130000
6	5330000	5340000
6	31430000	31440000
1	49650000	49660000
12	25620000	25630000
21	17260000	17270000
14	13100000	13110000
2	21760000	21770000
9	9770000	9780000
15	6140000	6150000
6	9580000	9590000
2	8010000	8020000
10	29350000	29360000
4	2580000	2590000
2	49620000	49630000
1	26330000	26340000
2	49400000	49410000
25	7050000	7060000
7	24580000	24590000
12	28320000	28330000
3	27540000	27550000
15	18210000	18220000
4	20920000	20930000
1	32410000	32420000
15	550000	560000
1	50380000	50390000
6	6180000	6190000
3	35690000	35700000
1	49660000	49670000
7	6440000	6450000
12	27200000	27210000
11	15460000	15470000
10	19440000	19450000
2	21860000	21870000
7	30440000	30450000
20	11170000	11180000
5	11810000	11820000
15	770000	780000
1	42380000	42390000
15	17580000	17590000
13	14390000	14400000
2	34440000	34450000
12	29600000	29610000
5	28050000	28060000
5	37990000	38000000
7	26710000	26720000
13	21640000	21650000
3	9010000	9020000
5	27940000	27950000
7	15760000	15770000
2	29150000	29160000
8	14940000	14950000
3	14190000	14200000
4	18630000	18640000
7	31200000	31210000
5	22730000	22740000
2	36060000	36070000
7	26530000	26540000
21	5860000	5870000
25	13740000	13750000
1	54570000	54580000
30	8520000	8530000
11	28030000	28040000
1	68770000	68780000
24	2670000	2680000
1	68020000	68030000
2	62890000	62900000
3	550000	560000
10	27970000	27980000
25	10900000	10910000
12	28070000	28080000
21	9660000	9670000
10	31650000	31660000
15	8060000	8070000
8	12260000	12270000
7	27150000	27160000
17	8190000	8200000
8	38590000	38600000
5	36160000	36170000
4	5830000	5840000
4	11230000	11240000
11	27600000	27610000
9	10480000	10490000
8	17360000	17370000
6	28630000	28640000
3	44510000	44520000
5	23240000	23250000
2	13200000	13210000
11	23810000	23820000
3	34920000	34930000
11	31250000	31260000
5	35450000	35460000
6	11760000	11770000
1	50490000	50500000
6	11870000	11880000
2	21900000	21910000
15	20760000	20770000
15	12510000	12520000
23	530000	540000
11	24290000	24300000
9	28230000	28240000
13	18570000	18580000
15	20980000	20990000
6	1470000	1480000
2	22140000	22150000
7	23670000	23680000
1	60040000	60050000
15	24290000	24300000
20	16120000	16130000
22	7200000	7210000
6	23770000	23780000
12	28690000	28700000
15	12520000	12530000
10	36000000	36010000
8	14330000	14340000
11	29620000	29630000
1	28150000	28160000
24	9650000	9660000
18	19470000	19480000
27	4780000	4790000
4	11270000	11280000
15	8990000	9000000
3	25450000	25460000
6	4390000	4400000
2	49270000	49280000
2	11040000	11050000
32	5730000	5740000
7	20440000	20450000
19	4200000	4210000
15	21090000	21100000
12	25780000	25790000
5	23250000	23260000
10	29190000	29200000
25	15570000	15580000
1	68960000	68970000
1	44740000	44750000
22	11570000	11580000
17	11520000	11530000
1	13040000	13050000
19	10480000	10490000
12	28180000	28190000
35	470000	480000
5	22450000	22460000
6	15210000	15220000
15	7380000	7390000
3	52790000	52800000
3	27530000	27540000
2	49340000	49350000
12	27940000	27950000
22	11770000	11780000
17	1060000	1070000
13	1140000	1150000
9	16160000	16170000
4	4600000	4610000
1	67990000	68000000
4	14880000	14890000
11	28070000	28080000
17	8570000	8580000
29	5520000	5530000
20	770000	780000
12	30840000	30850000
2	7000000	7010000
19	6200000	6210000
3	42260000	42270000
15	6300000	6310000
9	10980000	10990000
8	810000	820000
1	25840000	25850000
11	25360000	25370000
24	540000	550000
12	28210000	28220000
1	32200000	32210000
20	3290000	3300000
24	19630000	19640000
13	23730000	23740000
6	3650000	3660000
5	290000	300000
3	28260000	28270000
21	11770000	11780000
18	11180000	11190000
11	28240000	28250000
1	33330000	33340000
34	6410000	6420000
2	16490000	16500000
6	380000	390000
1	16840000	16850000
3	28170000	28180000
6	4310000	4320000
6	2290000	2300000
13	18630000	18640000
14	13070000	13080000
9	12890000	12900000
6	4800000	4810000
17	10860000	10870000
20	19820000	19830000
21	4830000	4840000
22	10400000	10410000
19	2510000	2520000
15	13140000	13150000
13	14410000	14420000
6	4290000	4300000
3	35860000	35870000
12	27080000	27090000
1	43040000	43050000
8	13710000	13720000
5	17350000	17360000
7	33350000	33360000
15	8970000	8980000
10	28760000	28770000
4	18850000	18860000
2	41540000	41550000
12	30190000	30200000
8	38140000	38150000
1	42390000	42400000
3	47500000	47510000
11	26220000	26230000
4	9860000	9870000
7	38840000	38850000
2	19130000	19140000
5	18970000	18980000
6	11880000	11890000
4	1710000	1720000
6	870000	880000
6	1790000	1800000
2	16710000	16720000
17	14810000	14820000
2	53630000	53640000
2	41470000	41480000
32	5640000	5650000
21	5620000	5630000
25	17890000	17900000
2	5060000	5070000
13	11500000	11510000
5	20460000	20470000
19	6210000	6220000
1	16360000	16370000
15	18230000	18240000
21	4570000	4580000
12	30850000	30860000
11	27930000	27940000
12	25690000	25700000
6	9900000	9910000
13	29800000	29810000
10	7130000	7140000
17	520000	530000
22	5570000	5580000
16	510000	520000
7	25370000	25380000
10	31670000	31680000
10	12260000	12270000
1	25880000	25890000
6	9550000	9560000
6	27400000	27410000
9	13950000	13960000
10	29260000	29270000
4	33290000	33300000
13	29720000	29730000
3	42310000	42320000
5	32730000	32740000
27	2670000	2680000
5	37520000	37530000
2	12380000	12390000
10	24560000	24570000
2	25850000	25860000
6	850000	860000
5	22780000	22790000
10	2070000	2080000
1	70800000	70810000
4	19660000	19670000
1	50370000	50380000
8	33610000	33620000
2	63220000	63230000
26	8060000	8070000
17	500000	510000
4	8980000	8990000
3	14380000	14390000
20	18470000	18480000
2	35210000	35220000
3	53800000	53810000
27	11550000	11560000
5	2350000	2360000
17	18530000	18540000
2	10890000	10900000
25	5140000	5150000
12	25920000	25930000
27	14570000	14580000
37	1340000	1350000
10	2610000	2620000
25	7550000	7560000
15	590000	600000
8	22000000	22010000
8	14490000	14500000
2	22010000	22020000
5	27240000	27250000
17	9960000	9970000
12	30180000	30190000
32	5680000	5690000
6	5670000	5680000
1	29060000	29070000
28	6790000	6800000
17	7790000	7800000
34	2290000	2300000
16	13540000	13550000
1	9780000	9790000
9	10230000	10240000
6	4370000	4380000
6	2480000	2490000
3	40130000	40140000
9	9800000	9810000
3	45710000	45720000
12	28270000	28280000
28	2730000	2740000
4	15360000	15370000
3	33390000	33400000
16	17130000	17140000
12	23360000	23370000
9	28200000	28210000
6	31700000	31710000
7	20530000	20540000
7	7640000	7650000
19	20580000	20590000
18	3260000	3270000
5	23390000	23400000
12	27300000	27310000
12	27680000	27690000
14	12190000	12200000
16	12460000	12470000
10	570000	580000
8	22910000	22920000
25	8130000	8140000
14	18310000	18320000
12	27290000	27300000
1	62970000	62980000
3	42560000	42570000
8	14440000	14450000
25	7600000	7610000
9	12060000	12070000
9	16140000	16150000
6	4210000	4220000
26	8380000	8390000
3	9360000	9370000
14	19030000	19040000
4	17810000	17820000
15	18170000	18180000
4	28300000	28310000
16	4340000	4350000
6	4820000	4830000
12	25960000	25970000
22	17250000	17260000
12	29260000	29270000
2	31490000	31500000
31	8840000	8850000
4	39210000	39220000
6	510000	520000
1	49370000	49380000
1	22290000	22300000
14	6340000	6350000
17	11490000	11500000
1	59470000	59480000
1	26010000	26020000
11	15540000	15550000
3	46150000	46160000
6	11360000	11370000
4	29300000	29310000
21	9160000	9170000
5	33660000	33670000
5	24840000	24850000
35	450000	460000
12	31200000	31210000
17	480000	490000
27	6620000	6630000
10	11800000	11810000
12	26050000	26060000
3	11240000	11250000
1	16810000	16820000
20	18350000	18360000
2	8020000	8030000
5	14380000	14390000
12	25370000	25380000
28	6770000	6780000
30	8570000	8580000
10	27140000	27150000
15	31480000	31490000
1	70810000	70820000
29	11010000	11020000
2	49260000	49270000
8	26670000	26680000
26	8030000	8040000
7	7370000	7380000
4	16590000	16600000
2	53660000	53670000
12	27620000	27630000
8	8750000	8760000
2	11070000	11080000
20	7670000	7680000
17	17840000	17850000
1	21640000	21650000
9	0	10000
21	2830000	2840000
2	6950000	6960000
8	38400000	38410000
1	68740000	68750000
9	11080000	11090000
15	8950000	8960000
10	27500000	27510000
6	4860000	4870000
33	2170000	2180000
14	27340000	27350000
3	4280000	4290000
2	49590000	49600000
19	2380000	2390000
6	38500000	38510000
8	38410000	38420000
6	4410000	4420000
6	920000	930000
29	110000	120000
29	9600000	9610000
5	25140000	25150000
9	28140000	28150000
16	24890000	24900000
20	8300000	8310000
8	31610000	31620000
6	12910000	12920000
11	14650000	14660000
11	22390000	22400000
4	13690000	13700000
12	25700000	25710000
6	5440000	5450000
12	25260000	25270000
20	14780000	14790000
6	10540000	10550000
6	10450000	10460000
4	4570000	4580000
12	30270000	30280000
18	14040000	14050000
26	8560000	8570000
1	54630000	54640000
3	48740000	48750000
24	9270000	9280000
4	8400000	8410000
10	29600000	29610000
1	42320000	42330000
17	8410000	8420000
30	7760000	7770000
24	15380000	15390000
6	4300000	4310000
5	28990000	29000000
4	7460000	7470000
20	11120000	11130000
6	10500000	10510000
9	9910000	9920000
2	36110000	36120000
21	3830000	3840000
1	13080000	13090000
9	16120000	16130000
6	5780000	5790000
21	11140000	11150000
37	680000	690000
2	7980000	7990000
10	27150000	27160000
3	40140000	40150000
12	24780000	24790000
11	25320000	25330000
3	29260000	29270000
2	31550000	31560000
27	14470000	14480000
12	30250000	30260000
9	30000000	30010000
15	20610000	20620000
4	38250000	38260000
4	18450000	18460000
20	740000	750000
5	39160000	39170000
5	17380000	17390000
12	25280000	25290000
6	31470000	31480000
1	16350000	16360000
12	29370000	29380000
2	37410000	37420000
17	10140000	10150000
10	4870000	4880000
21	4370000	4380000
2	37450000	37460000
25	15090000	15100000
4	27460000	27470000
1	53440000	53450000
1	50220000	50230000
1	52210000	52220000
12	30460000	30470000
2	27950000	27960000
5	27890000	27900000
8	33670000	33680000
17	4210000	4220000
12	30150000	30160000
2	54310000	54320000
15	8080000	8090000
4	29890000	29900000
1	39240000	39250000
2	31920000	31930000
12	27710000	27720000
11	26150000	26160000
25	6130000	6140000
9	9580000	9590000
4	14130000	14140000
10	28940000	28950000
10	27410000	27420000
7	20290000	20300000
19	5930000	5940000
26	7420000	7430000
3	29370000	29380000
5	14930000	14940000
1	32190000	32200000
1	42190000	42200000
34	150000	160000
12	25580000	25590000
7	24010000	24020000
22	5880000	5890000
12	29500000	29510000
10	24500000	24510000
8	38620000	38630000
9	26520000	26530000
17	18520000	18530000
5	24920000	24930000
3	39110000	39120000
10	30980000	30990000
25	8500000	8510000
17	470000	480000
2	43870000	43880000
1	43290000	43300000
6	6030000	6040000
7	15810000	15820000
1	56070000	56080000
14	25300000	25310000
13	14200000	14210000
19	21240000	21250000
1	22900000	22910000
6	3200000	3210000
3	11490000	11500000
19	4940000	4950000
15	5170000	5180000
17	19510000	19520000
13	14830000	14840000
7	7380000	7390000
7	24730000	24740000
[truncated: 2,886 more rows]

## Sheet: xpclr selected region top 5%
10	71001	81000
10	72001	82000
10	84001	94000
10	88001	98000
10	89001	99000
10	90001	100000
10	118001	128000
10	122001	132000
10	136001	146000
10	142001	152000
10	143001	153000
10	144001	154000
10	148001	158000
10	155001	165000
10	188001	198000
10	192001	202000
10	222001	232000
10	224001	234000
10	225001	235000
10	227001	237000
10	230001	240000
10	231001	241000
10	234001	244000
10	236001	246000
10	246001	256000
10	247001	257000
10	260001	270000
10	284001	294000
10	298001	308000
10	304001	314000
10	310001	320000
10	322001	332000
10	323001	333000
10	328001	338000
10	329001	339000
10	330001	340000
10	334001	344000
10	335001	345000
10	338001	348000
10	340001	350000
10	345001	355000
10	358001	368000
10	366001	376000
10	373001	383000
10	381001	391000
10	382001	392000
10	383001	393000
10	386001	396000
10	387001	397000
10	388001	398000
10	389001	399000
10	390001	400000
10	391001	401000
10	395001	405000
10	399001	409000
10	400001	410000
10	401001	411000
10	402001	412000
10	405001	415000
10	411001	421000
10	428001	438000
10	429001	439000
10	432001	442000
10	434001	444000
10	435001	445000
10	436001	446000
10	439001	449000
10	443001	453000
10	457001	467000
10	460001	470000
10	465001	475000
10	475001	485000
10	477001	487000
10	480001	490000
10	481001	491000
10	482001	492000
10	483001	493000
10	487001	497000
10	491001	501000
10	492001	502000
10	494001	504000
10	495001	505000
10	496001	506000
10	575001	585000
10	620001	630000
10	623001	633000
10	630001	640000
10	632001	642000
10	633001	643000
10	634001	644000
10	642001	652000
10	647001	657000
10	649001	659000
10	650001	660000
10	656001	666000
10	657001	667000
10	659001	669000
10	660001	670000
10	661001	671000
10	662001	672000
10	663001	673000
10	665001	675000
10	666001	676000
10	667001	677000
10	671001	681000
10	672001	682000
10	674001	684000
10	675001	685000
10	676001	686000
10	677001	687000
10	682001	692000
10	684001	694000
10	694001	704000
10	695001	705000
10	696001	706000
10	697001	707000
10	698001	708000
10	701001	711000
10	702001	712000
10	704001	714000
10	705001	715000
10	706001	716000
10	707001	717000
10	708001	718000
10	709001	719000
10	710001	720000
10	711001	721000
10	712001	722000
10	713001	723000
10	715001	725000
10	716001	726000
10	718001	728000
10	720001	730000
10	721001	731000
10	722001	732000
10	723001	733000
10	724001	734000
10	725001	735000
10	727001	737000
10	730001	740000
10	731001	741000
10	734001	744000
10	735001	745000
10	736001	746000
10	737001	747000
10	738001	748000
10	739001	749000
10	740001	750000
10	741001	751000
10	742001	752000
10	743001	753000
10	744001	754000
10	745001	755000
10	746001	756000
10	747001	757000
10	749001	759000
10	750001	760000
10	751001	761000
10	752001	762000
10	753001	763000
10	754001	764000
10	755001	765000
10	756001	766000
10	757001	767000
10	758001	768000
10	759001	769000
10	760001	770000
10	761001	771000
10	762001	772000
10	764001	774000
10	765001	775000
10	766001	776000
10	768001	778000
10	769001	779000
10	770001	780000
10	771001	781000
10	775001	785000
10	777001	787000
10	778001	788000
10	779001	789000
10	780001	790000
10	781001	791000
10	782001	792000
10	783001	793000
10	784001	794000
10	785001	795000
10	786001	796000
10	788001	798000
10	789001	799000
10	790001	800000
10	791001	801000
10	792001	802000
10	793001	803000
10	794001	804000
10	795001	805000
10	796001	806000
10	797001	807000
10	799001	809000
10	800001	810000
10	801001	811000
10	802001	812000
10	803001	813000
10	804001	814000
10	805001	815000
10	806001	816000
10	807001	817000
10	808001	818000
10	809001	819000
10	810001	820000
10	811001	821000
10	812001	822000
10	813001	823000
10	814001	824000
10	816001	826000
10	817001	827000
10	818001	828000
10	819001	829000
10	820001	830000
10	821001	831000
10	822001	832000
10	823001	833000
10	824001	834000
10	827001	837000
10	828001	838000
10	829001	839000
10	830001	840000
10	831001	841000
10	832001	842000
10	833001	843000
10	834001	844000
10	835001	845000
10	836001	846000
10	837001	847000
10	838001	848000
10	839001	849000
10	840001	850000
10	841001	851000
10	842001	852000
10	843001	853000
10	844001	854000
10	845001	855000
10	846001	856000
10	847001	857000
10	848001	858000
10	849001	859000
10	850001	860000
10	851001	861000
10	852001	862000
10	853001	863000
10	855001	865000
10	856001	866000
10	857001	867000
10	858001	868000
10	859001	869000
10	860001	870000
10	864001	874000
10	865001	875000
10	866001	876000
10	868001	878000
10	869001	879000
10	870001	880000
10	872001	882000
10	874001	884000
10	875001	885000
10	876001	886000
10	877001	887000
10	878001	888000
10	879001	889000
10	880001	890000
10	882001	892000
10	883001	893000
10	884001	894000
10	891001	901000
10	893001	903000
10	894001	904000
10	895001	905000
10	896001	906000
10	898001	908000
10	899001	909000
10	900001	910000
10	901001	911000
10	902001	912000
10	905001	915000
10	907001	917000
10	908001	918000
10	909001	919000
10	911001	921000
10	913001	923000
10	914001	924000
10	915001	925000
10	916001	926000
10	917001	927000
10	918001	928000
10	919001	929000
10	921001	931000
10	923001	933000
10	928001	938000
10	931001	941000
10	932001	942000
10	934001	944000
10	935001	945000
10	936001	946000
10	940001	950000
10	948001	958000
10	956001	966000
10	961001	971000
10	963001	973000
10	969001	979000
10	970001	980000
10	971001	981000
10	973001	983000
10	977001	987000
10	981001	991000
10	982001	992000
10	983001	993000
10	986001	996000
10	990001	1000000
10	993001	1003000
10	1004001	1014000
10	1013001	1023000
10	1015001	1025000
10	1017001	1027000
10	1019001	1029000
10	1020001	1030000
10	1053001	1063000
10	1055001	1065000
10	1056001	1066000
10	1057001	1067000
10	1082001	1092000
10	1085001	1095000
10	1086001	1096000
10	1091001	1101000
10	1096001	1106000
10	1097001	1107000
10	1098001	1108000
10	1099001	1109000
10	1102001	1112000
10	1105001	1115000
10	1107001	1117000
10	1108001	1118000
10	1109001	1119000
10	1129001	1139000
10	1135001	1145000
10	1146001	1156000
10	1166001	1176000
10	1167001	1177000
10	1172001	1182000
10	1173001	1183000
10	1175001	1185000
10	1176001	1186000
10	1179001	1189000
10	1182001	1192000
10	1183001	1193000
10	1184001	1194000
10	1186001	1196000
10	1187001	1197000
10	1188001	1198000
10	1192001	1202000
10	1193001	1203000
10	1195001	1205000
10	1196001	1206000
10	1197001	1207000
10	1221001	1231000
10	1222001	1232000
10	1247001	1257000
10	1249001	1259000
10	1318001	1328000
10	1321001	1331000
10	1326001	1336000
10	1327001	1337000
10	1332001	1342000
10	1337001	1347000
10	1344001	1354000
10	1345001	1355000
10	1365001	1375000
10	1369001	1379000
10	1372001	1382000
10	1373001	1383000
10	1376001	1386000
10	1377001	1387000
10	1379001	1389000
10	1385001	1395000
10	1389001	1399000
10	1390001	1400000
10	1405001	1415000
10	1413001	1423000
10	1511001	1521000
10	1512001	1522000
10	1620001	1630000
10	1621001	1631000
10	2024001	2034000
10	2025001	2035000
10	2047001	2057000
10	2048001	2058000
10	2286001	2296000
10	2301001	2311000
10	2303001	2313000
10	2305001	2315000
10	2313001	2323000
10	2366001	2376000
10	2371001	2381000
10	2373001	2383000
10	2374001	2384000
10	2485001	2495000
10	2486001	2496000
10	2510001	2520000
10	2604001	2614000
10	2605001	2615000
10	2623001	2633000
10	2624001	2634000
10	2722001	2732000
10	2734001	2744000
10	2736001	2746000
10	2748001	2758000
10	2750001	2760000
10	2907001	2917000
10	3197001	3207000
10	3283001	3293000
10	3284001	3294000
10	3296001	3306000
10	3308001	3318000
10	3353001	3363000
10	3420001	3430000
10	3424001	3434000
10	3441001	3451000
10	3714001	3724000
10	4090001	4100000
10	4092001	4102000
10	4239001	4249000
10	4302001	4312000
10	4354001	4364000
10	4364001	4374000
10	4365001	4375000
10	4414001	4424000
10	4420001	4430000
10	4426001	4436000
10	4428001	4438000
10	4463001	4473000
10	4489001	4499000
10	4495001	4505000
10	4499001	4509000
10	4541001	4551000
10	4572001	4582000
10	4589001	4599000
10	4590001	4600000
10	4591001	4601000
10	4604001	4614000
10	4620001	4630000
10	4633001	4643000
10	4640001	4650000
10	4667001	4677000
10	4675001	4685000
10	4677001	4687000
10	4687001	4697000
10	4777001	4787000
10	4817001	4827000
10	4818001	4828000
10	4819001	4829000
10	4821001	4831000
10	4836001	4846000
10	4837001	4847000
10	4840001	4850000
10	4841001	4851000
10	4842001	4852000
10	4843001	4853000
10	4844001	4854000
10	4885001	4895000
10	4886001	4896000
10	4888001	4898000
10	4896001	4906000
10	4898001	4908000
10	4899001	4909000
10	4936001	4946000
10	4963001	4973000
10	4964001	4974000
10	4965001	4975000
10	4966001	4976000
10	4972001	4982000
10	4973001	4983000
10	4987001	4997000
10	4988001	4998000
10	4990001	5000000
10	5008001	5018000
10	5026001	5036000
10	5226001	5236000
10	5288001	5298000
10	5303001	5313000
10	5398001	5408000
10	5400001	5410000
10	5401001	5411000
10	5424001	5434000
10	5434001	5444000
10	5492001	5502000
10	5501001	5511000
10	5513001	5523000
10	5521001	5531000
10	5522001	5532000
10	5523001	5533000
10	5526001	5536000
10	5527001	5537000
10	5528001	5538000
10	5542001	5552000
10	5543001	5553000
10	5584001	5594000
10	5654001	5664000
10	5656001	5666000
10	5681001	5691000
10	5682001	5692000
10	5684001	5694000
10	5691001	5701000
10	5888001	5898000
10	6241001	6251000
10	6278001	6288000
10	6327001	6337000
10	6328001	6338000
10	6527001	6537000
10	6533001	6543000
10	6539001	6549000
10	6543001	6553000
10	6549001	6559000
10	6552001	6562000
10	6554001	6564000
10	6555001	6565000
10	6585001	6595000
10	6605001	6615000
10	6701001	6711000
10	6725001	6735000
10	6998001	7008000
10	7681001	7691000
10	7682001	7692000
10	7782001	7792000
10	7786001	7796000
10	7787001	7797000
10	7853001	7863000
10	7993001	8003000
10	8108001	8118000
10	8112001	8122000
10	8196001	8206000
10	8220001	8230000
10	8301001	8311000
10	8311001	8321000
10	8320001	8330000
10	8322001	8332000
10	8323001	8333000
10	8326001	8336000
10	8328001	8338000
10	8335001	8345000
10	8352001	8362000
10	8400001	8410000
10	8403001	8413000
10	8421001	8431000
10	8440001	8450000
10	8457001	8467000
10	8462001	8472000
10	8545001	8555000
10	8553001	8563000
10	8655001	8665000
10	8658001	8668000
10	8661001	8671000
10	8733001	8743000
10	8743001	8753000
10	8754001	8764000
10	8775001	8785000
10	8776001	8786000
10	8778001	8788000
10	8804001	8814000
10	8821001	8831000
10	8842001	8852000
10	8884001	8894000
10	9985001	9995000
10	9986001	9996000
10	9997001	10007000
10	10015001	10025000
10	10038001	10048000
10	10039001	10049000
10	10042001	10052000
10	10044001	10054000
10	10214001	10224000
10	10227001	10237000
10	10233001	10243000
10	10273001	10283000
10	10277001	10287000
10	10279001	10289000
10	10288001	10298000
10	10291001	10301000
10	10297001	10307000
10	10317001	10327000
10	10336001	10346000
10	10347001	10357000
10	10359001	10369000
10	10364001	10374000
10	10365001	10375000
10	10369001	10379000
10	10371001	10381000
10	10410001	10420000
10	10426001	10436000
10	10428001	10438000
10	10442001	10452000
10	10445001	10455000
10	10446001	10456000
10	10449001	10459000
10	10458001	10468000
10	10479001	10489000
10	10505001	10515000
10	10507001	10517000
10	10548001	10558000
10	10621001	10631000
10	10686001	10696000
10	10713001	10723000
10	10736001	10746000
10	10737001	10747000
10	10742001	10752000
10	10743001	10753000
10	10744001	10754000
10	10753001	10763000
10	10778001	10788000
10	10782001	10792000
10	10793001	10803000
10	10799001	10809000
10	10801001	10811000
10	10810001	10820000
10	10811001	10821000
10	10812001	10822000
10	10813001	10823000
10	10836001	10846000
10	10842001	10852000
10	10845001	10855000
10	10852001	10862000
10	10854001	10864000
10	10855001	10865000
10	10860001	10870000
10	10874001	10884000
10	10880001	10890000
10	10881001	10891000
10	10882001	10892000
10	10883001	10893000
10	10886001	10896000
10	10887001	10897000
10	10889001	10899000
10	10890001	10900000
10	10891001	10901000
10	10892001	10902000
10	10895001	10905000
10	10901001	10911000
10	10902001	10912000
10	10905001	10915000
10	10906001	10916000
10	10907001	10917000
10	10908001	10918000
10	10909001	10919000
10	10910001	10920000
10	10939001	10949000
10	10943001	10953000
10	10947001	10957000
10	10948001	10958000
10	10952001	10962000
10	11166001	11176000
10	11167001	11177000
10	11178001	11188000
10	11185001	11195000
10	11189001	11199000
10	11190001	11200000
10	11194001	11204000
10	11196001	11206000
10	11201001	11211000
10	11205001	11215000
10	11214001	11224000
10	11223001	11233000
10	11267001	11277000
10	11371001	11381000
10	11508001	11518000
10	11509001	11519000
10	11520001	11530000
10	11521001	11531000
10	11525001	11535000
10	11530001	11540000
10	11531001	11541000
10	11532001	11542000
10	11546001	11556000
10	11569001	11579000
10	11570001	11580000
10	11571001	11581000
10	11593001	11603000
10	11595001	11605000
10	11598001	11608000
10	11600001	11610000
10	11621001	11631000
10	11630001	11640000
10	11632001	11642000
10	11633001	11643000
10	11674001	11684000
10	11864001	11874000
10	11918001	11928000
10	11933001	11943000
10	12140001	12150000
10	12156001	12166000
10	12193001	12203000
10	12217001	12227000
10	12230001	12240000
10	12889001	12899000
10	12890001	12900000
10	12891001	12901000
10	12948001	12958000
10	12949001	12959000
10	12950001	12960000
10	13017001	13027000
10	13018001	13028000
10	13019001	13029000
10	13096001	13106000
10	13110001	13120000
10	13125001	13135000
10	13126001	13136000
10	13156001	13166000
10	13159001	13169000
10	13162001	13172000
10	13167001	13177000
10	13168001	13178000
10	13173001	13183000
10	13178001	13188000
10	13200001	13210000
10	13351001	13361000
10	13429001	13439000
10	13435001	13445000
10	13651001	13661000
10	13653001	13663000
10	13686001	13696000
10	13742001	13752000
10	13750001	13760000
10	13757001	13767000
10	13758001	13768000
10	13773001	13783000
10	13774001	13784000
10	13777001	13787000
10	13778001	13788000
10	13780001	13790000
10	13787001	13797000
10	13894001	13904000
10	13896001	13906000
10	13931001	13941000
10	14018001	14028000
10	14031001	14041000
10	14032001	14042000
10	14033001	14043000
10	14035001	14045000
10	14047001	14057000
10	14052001	14062000
10	14329001	14339000
10	14364001	14374000
10	14505001	14515000
10	14522001	14532000
10	14561001	14571000
10	14581001	14591000
10	14695001	14705000
10	14883001	14893000
10	15068001	15078000
10	15071001	15081000
10	15075001	15085000
10	15076001	15086000
10	15079001	15089000
10	15082001	15092000
10	15209001	15219000
10	15210001	15220000
10	15211001	15221000
10	15422001	15432000
10	15429001	15439000
10	15560001	15570000
10	15578001	15588000
10	15624001	15634000
10	15739001	15749000
10	15758001	15768000
10	15849001	15859000
10	15850001	15860000
10	15851001	15861000
10	15854001	15864000
10	15865001	15875000
10	15912001	15922000
10	15913001	15923000
10	15939001	15949000
10	15940001	15950000
10	15941001	15951000
10	15942001	15952000
10	15955001	15965000
10	15956001	15966000
10	15957001	15967000
10	15979001	15989000
10	15997001	16007000
10	15998001	16008000
10	16000001	16010000
10	16010001	16020000
10	16011001	16021000
10	16017001	16027000
10	16163001	16173000
10	16199001	16209000
10	16406001	16416000
10	16407001	16417000
10	16427001	16437000
10	16457001	16467000
10	16458001	16468000
10	16459001	16469000
10	16461001	16471000
10	16553001	16563000
10	16701001	16711000
10	16723001	16733000
10	16747001	16757000
10	16754001	16764000
10	16755001	16765000
10	16756001	16766000
10	16757001	16767000
10	16823001	16833000
10	16831001	16841000
10	16835001	16845000
10	16837001	16847000
10	16839001	16849000
10	16843001	16853000
10	16845001	16855000
10	16846001	16856000
10	16847001	16857000
10	16852001	16862000
10	16862001	16872000
10	16870001	16880000
10	16873001	16883000
10	16876001	16886000
10	16881001	16891000
10	16888001	16898000
10	16889001	16899000
10	16895001	16905000
10	16899001	16909000
10	16900001	16910000
10	16903001	16913000
10	16905001	16915000
10	16909001	16919000
10	16911001	16921000
10	16919001	16929000
10	16921001	16931000
10	16923001	16933000
10	16925001	16935000
10	16928001	16938000
10	16929001	16939000
10	16931001	16941000
10	16934001	16944000
10	16937001	16947000
10	16956001	16966000
10	16960001	16970000
10	16961001	16971000
10	16972001	16982000
10	16979001	16989000
10	16992001	17002000
10	16997001	17007000
10	17065001	17075000
10	17101001	17111000
10	17116001	17126000
10	17125001	17135000
10	17127001	17137000
10	17129001	17139000
10	17136001	17146000
10	17137001	17147000
10	17138001	17148000
10	17139001	17149000
10	17140001	17150000
10	17141001	17151000
10	17142001	17152000
10	17246001	17256000
10	17257001	17267000
10	17308001	17318000
10	17313001	17323000
10	17314001	17324000
10	17316001	17326000
10	17360001	17370000
10	17363001	17373000
10	17367001	17377000
10	17368001	17378000
10	17369001	17379000
10	17370001	17380000
10	17373001	17383000
10	17392001	17402000
10	17403001	17413000
10	17419001	17429000
10	17426001	17436000
10	17447001	17457000
10	17448001	17458000
10	17451001	17461000
10	17454001	17464000
10	17479001	17489000
10	17480001	17490000
10	17481001	17491000
10	17482001	17492000
10	17483001	17493000
10	17496001	17506000
10	17522001	17532000
10	17523001	17533000
10	17538001	17548000
10	17542001	17552000
10	17562001	17572000
10	17566001	17576000
10	17567001	17577000
10	17568001	17578000
10	17576001	17586000
10	17701001	17711000
10	17938001	17948000
10	18202001	18212000
10	18310001	18320000
10	18313001	18323000
10	18320001	18330000
10	18322001	18332000
10	18323001	18333000
10	18325001	18335000
10	18327001	18337000
10	18328001	18338000
10	18329001	18339000
10	18330001	18340000
10	18331001	18341000
10	18336001	18346000
10	18337001	18347000
10	18338001	18348000
10	18341001	18351000
10	18344001	18354000
10	18348001	18358000
10	18349001	18359000
10	18350001	18360000
10	18351001	18361000
10	18352001	18362000
10	18353001	18363000
10	18354001	18364000
10	18355001	18365000
10	18356001	18366000
10	18360001	18370000
10	18361001	18371000
10	18519001	18529000
10	18743001	18753000
10	18754001	18764000
10	18846001	18856000
10	18945001	18955000
10	19048001	19058000
10	19086001	19096000
10	19102001	19112000
10	19103001	19113000
10	19105001	19115000
10	19106001	19116000
10	19138001	19148000
10	19145001	19155000
10	19151001	19161000
10	19162001	19172000
10	19166001	19176000
10	19167001	19177000
10	19186001	19196000
10	19215001	19225000
10	19260001	19270000
10	19262001	19272000
10	19268001	19278000
10	19272001	19282000
10	19273001	19283000
10	19275001	19285000
10	19380001	19390000
10	19470001	19480000
10	19564001	19574000
10	19569001	19579000
10	19570001	19580000
10	19575001	19585000
10	19589001	19599000
10	19590001	19600000
10	19592001	19602000
10	19596001	19606000
10	19611001	19621000
10	19615001	19625000
10	19622001	19632000
10	19623001	19633000
10	19625001	19635000
10	19629001	19639000
10	19705001	19715000
10	19743001	19753000
10	19807001	19817000
10	19856001	19866000
10	19857001	19867000
10	19967001	19977000
10	19976001	19986000
10	19985001	19995000
10	19991001	20001000
10	19993001	20003000
10	19996001	20006000
10	19999001	20009000
10	20000001	20010000
10	20001001	20011000
10	20002001	20012000
10	20003001	20013000
10	20004001	20014000
10	20006001	20016000
10	20007001	20017000
10	20009001	20019000
10	20011001	20021000
10	20012001	20022000
10	20013001	20023000
10	20014001	20024000
10	20015001	20025000
10	20016001	20026000
10	20017001	20027000
10	20018001	20028000
10	20019001	20029000
10	20020001	20030000
10	20021001	20031000
10	20023001	20033000
10	20024001	20034000
10	20025001	20035000
10	20026001	20036000
10	20028001	20038000
10	20030001	20040000
10	20031001	20041000
10	20032001	20042000
10	20033001	20043000
10	20034001	20044000
10	20036001	20046000
10	20037001	20047000
10	20038001	20048000
10	20040001	20050000
10	20042001	20052000
10	20045001	20055000
10	20046001	20056000
10	20047001	20057000
10	20050001	20060000
10	20054001	20064000
10	20056001	20066000
10	20059001	20069000
10	20060001	20070000
10	20061001	20071000
10	20062001	20072000
10	20063001	20073000
10	20064001	20074000
10	20065001	20075000
10	20069001	20079000
10	20070001	20080000
10	20077001	20087000
10	20078001	20088000
10	20079001	20089000
10	20080001	20090000
10	20081001	20091000
10	20084001	20094000
10	20124001	20134000
10	20139001	20149000
10	20425001	20435000
10	20426001	20436000
10	20431001	20441000
10	20432001	20442000
10	20433001	20443000
10	20476001	20486000
10	20856001	20866000
10	20881001	20891000
10	20892001	20902000
10	21016001	21026000
10	21038001	21048000
10	21306001	21316000
10	21316001	21326000
10	21422001	21432000
10	21423001	21433000
10	21455001	21465000
10	21480001	21490000
10	21532001	21542000
10	21541001	21551000
10	21546001	21556000
10	21548001	21558000
10	21558001	21568000
10	21559001	21569000
10	21649001	21659000
10	21650001	21660000
10	21652001	21662000
10	21655001	21665000
10	21720001	21730000
10	21721001	21731000
10	21869001	21879000
10	22233001	22243000
10	22236001	22246000
10	22241001	22251000
10	22245001	22255000
10	22257001	22267000
10	22268001	22278000
10	22269001	22279000
10	22270001	22280000
10	22275001	22285000
10	22297001	22307000
10	22357001	22367000
10	22358001	22368000
10	22359001	22369000
10	22361001	22371000
10	22402001	22412000
10	22441001	22451000
10	22451001	22461000
10	22452001	22462000
10	22508001	22518000
10	22565001	22575000
10	22566001	22576000
10	22574001	22584000
10	22577001	22587000
10	22580001	22590000
10	22581001	22591000
10	22582001	22592000
10	22583001	22593000
10	22584001	22594000
10	22585001	22595000
10	22586001	22596000
10	22587001	22597000
10	22596001	22606000
10	22597001	22607000
10	22598001	22608000
10	22638001	22648000
10	22642001	22652000
10	22647001	22657000
10	22649001	22659000
10	22656001	22666000
10	22663001	22673000
10	22761001	22771000
10	22764001	22774000
10	22765001	22775000
10	22766001	22776000
10	22767001	22777000
10	22776001	22786000
10	22779001	22789000
10	22786001	22796000
10	22787001	22797000
10	22788001	22798000
10	22790001	22800000
10	22791001	22801000
10	22794001	22804000
10	22795001	22805000
10	22796001	22806000
10	22797001	22807000
10	22798001	22808000
10	22799001	22809000
10	22811001	22821000
10	22815001	22825000
10	22816001	22826000
10	22867001	22877000
10	22868001	22878000
10	22875001	22885000
10	22876001	22886000
10	22877001	22887000
10	22878001	22888000
10	22881001	22891000
10	22883001	22893000
10	22888001	22898000
10	22901001	22911000
10	22903001	22913000
10	22916001	22926000
10	22922001	22932000
10	22923001	22933000
10	22960001	22970000
10	22961001	22971000
10	22962001	22972000
10	22963001	22973000
10	22964001	22974000
10	22965001	22975000
10	22966001	22976000
10	22967001	22977000
10	22969001	22979000
10	22970001	22980000
10	22973001	22983000
10	22979001	22989000
10	22980001	22990000
10	22993001	23003000
10	22995001	23005000
10	22996001	23006000
10	22998001	23008000
10	23000001	23010000
10	23014001	23024000
10	23019001	23029000
10	23020001	23030000
10	23021001	23031000
10	23036001	23046000
10	23037001	23047000
10	23039001	23049000
10	23050001	23060000
10	23051001	23061000
10	23052001	23062000
10	23055001	23065000
10	23056001	23066000
10	23088001	23098000
10	23114001	23124000
10	23187001	23197000
10	23250001	23260000
10	23251001	23261000
10	23323001	23333000
10	23409001	23419000
10	23429001	23439000
10	23436001	23446000
10	23437001	23447000
10	23439001	23449000
10	23442001	23452000
10	23443001	23453000
10	23446001	23456000
10	23453001	23463000
10	23497001	23507000
10	23498001	23508000
10	23509001	23519000
10	23510001	23520000
10	23512001	23522000
10	23516001	23526000
10	23517001	23527000
10	23518001	23528000
10	23519001	23529000
10	23520001	23530000
10	23521001	23531000
10	23522001	23532000
10	23523001	23533000
10	23524001	23534000
10	23525001	23535000
10	23526001	23536000
10	23527001	23537000
10	23528001	23538000
10	23529001	23539000
10	23530001	23540000
10	23538001	23548000
10	23539001	23549000
10	23541001	23551000
10	23542001	23552000
10	23545001	23555000
10	23546001	23556000
10	23547001	23557000
10	23548001	23558000
10	23549001	23559000
10	23550001	23560000
10	23552001	23562000
10	23555001	23565000
10	23556001	23566000
10	23558001	23568000
10	23560001	23570000
10	23564001	23574000
10	23565001	23575000
10	23567001	23577000
10	23568001	23578000
10	23569001	23579000
10	23570001	23580000
10	23577001	23587000
10	23603001	23613000
10	24403001	24413000
10	24404001	24414000
10	24405001	24415000
10	24406001	24416000
10	24409001	24419000
10	24431001	24441000
10	24585001	24595000
10	24631001	24641000
10	24649001	24659000
10	24651001	24661000
10	24653001	24663000
10	24654001	24664000
10	24655001	24665000
10	24656001	24666000
10	24657001	24667000
10	24659001	24669000
10	24662001	24672000
10	24673001	24683000
10	24686001	24696000
10	24692001	24702000
10	24693001	24703000
10	24700001	24710000
10	24702001	24712000
10	24718001	24728000
10	24721001	24731000
10	24723001	24733000
10	24726001	24736000
10	24753001	24763000
10	24769001	24779000
10	24802001	24812000
10	24803001	24813000
10	24805001	24815000
10	25419001	25429000
10	25578001	25588000
10	25579001	25589000
10	25666001	25676000
10	25689001	25699000
10	25698001	25708000
10	25699001	25709000
10	25700001	25710000
10	25701001	25711000
10	25702001	25712000
10	25747001	25757000
10	25786001	25796000
10	25787001	25797000
10	25872001	25882000
10	25873001	25883000
10	25874001	25884000
10	25878001	25888000
10	25879001	25889000
10	26050001	26060000
10	26279001	26289000
10	26280001	26290000
10	26298001	26308000
10	26300001	26310000
10	26301001	26311000
10	26376001	26386000
10	26427001	26437000
10	26756001	26766000
10	26976001	26986000
10	27013001	27023000
10	27028001	27038000
10	27029001	27039000
10	27036001	27046000
10	27037001	27047000
10	27038001	27048000
10	27042001	27052000
10	27043001	27053000
10	27048001	27058000
10	27049001	27059000
10	27050001	27060000
10	27051001	27061000
10	27052001	27062000
10	27053001	27063000
10	27054001	27064000
10	27057001	27067000
10	27063001	27073000
10	27066001	27076000
10	27087001	27097000
10	27088001	27098000
10	27107001	27117000
10	27112001	27122000
10	27114001	27124000
10	27117001	27127000
10	27118001	27128000
10	27120001	27130000
10	27149001	27159000
10	27161001	27171000
10	27164001	27174000
10	27165001	27175000
10	27166001	27176000
10	27167001	27177000
10	27168001	27178000
10	27169001	27179000
10	27170001	27180000
10	27171001	27181000
10	27172001	27182000
10	27173001	27183000
10	27174001	27184000
10	27175001	27185000
10	27176001	27186000
10	27177001	27187000
10	27179001	27189000
10	27181001	27191000
10	27183001	27193000
10	27184001	27194000
10	27185001	27195000
10	27186001	27196000
10	27187001	27197000
10	27188001	27198000
10	27189001	27199000
10	27211001	27221000
10	27212001	27222000
10	27214001	27224000
10	27215001	27225000
10	27216001	27226000
10	27217001	27227000
10	27218001	27228000
10	27220001	27230000
10	27221001	27231000
10	27222001	27232000
10	27223001	27233000
10	27224001	27234000
10	27225001	27235000
10	27232001	27242000
10	27233001	27243000
10	27234001	27244000
10	27235001	27245000
10	27239001	27249000
10	27240001	27250000
10	27241001	27251000
10	27242001	27252000
10	27243001	27253000
10	27244001	27254000
10	27245001	27255000
10	27246001	27256000
10	27247001	27257000
10	27248001	27258000
10	27249001	27259000
10	27250001	27260000
10	27251001	27261000
10	27253001	27263000
10	27254001	27264000
10	27255001	27265000
10	27256001	27266000
10	27257001	27267000
10	27258001	27268000
10	27259001	27269000
10	27266001	27276000
10	27267001	27277000
10	27268001	27278000
10	27269001	27279000
10	27270001	27280000
10	27272001	27282000
10	27273001	27283000
10	27274001	27284000
10	27276001	27286000
10	27277001	27287000
10	27278001	27288000
10	27279001	27289000
10	27280001	27290000
10	27281001	27291000
10	27282001	27292000
10	27294001	27304000
10	27295001	27305000
10	27296001	27306000
10	27297001	27307000
10	27298001	27308000
10	27299001	27309000
10	27300001	27310000
10	27316001	27326000
10	27317001	27327000
10	27318001	27328000
10	27320001	27330000
10	27321001	27331000
10	27322001	27332000
10	27332001	27342000
10	27352001	27362000
10	27353001	27363000
10	27354001	27364000
10	27603001	27613000
10	27604001	27614000
10	28069001	28079000
10	28070001	28080000
10	28071001	28081000
10	28082001	28092000
10	28140001	28150000
10	28196001	28206000
10	28197001	28207000
10	28376001	28386000
10	28377001	28387000
10	28415001	28425000
10	28545001	28555000
10	28548001	28558000
10	28550001	28560000
10	28598001	28608000
10	28634001	28644000
10	28651001	28661000
10	28652001	28662000
10	28653001	28663000
10	28666001	28676000
10	28690001	28700000
10	28706001	28716000
10	28710001	28720000
10	28713001	28723000
10	28717001	28727000
10	28719001	28729000
10	28724001	28734000
10	28725001	28735000
10	28726001	28736000
10	28727001	28737000
10	28728001	28738000
10	28729001	28739000
10	28731001	28741000
10	28733001	28743000
10	28735001	28745000
10	28736001	28746000
10	28737001	28747000
10	28738001	28748000
10	28739001	28749000
10	28742001	28752000
10	28743001	28753000
10	28744001	28754000
10	28745001	28755000
10	28746001	28756000
10	28747001	28757000
10	28749001	28759000
10	28751001	28761000
10	28752001	28762000
10	28753001	28763000
10	28754001	28764000
10	28755001	28765000
10	28756001	28766000
10	28758001	28768000
10	28759001	28769000
10	28760001	28770000
10	28761001	28771000
10	28762001	28772000
10	28763001	28773000
10	28764001	28774000
10	28765001	28775000
10	28766001	28776000
10	28767001	28777000
10	28768001	28778000
10	28769001	28779000
10	28770001	28780000
10	28771001	28781000
10	28772001	28782000
10	28773001	28783000
10	28775001	28785000
10	28776001	28786000
10	28778001	28788000
10	28780001	28790000
10	28781001	28791000
10	28782001	28792000
10	28785001	28795000
10	28786001	28796000
10	28790001	28800000
10	28795001	28805000
10	28796001	28806000
10	28797001	28807000
10	28798001	28808000
10	28799001	28809000
10	28800001	28810000
10	28801001	28811000
10	28803001	28813000
10	28807001	28817000
10	28818001	28828000
10	28819001	28829000
10	28820001	28830000
10	28821001	28831000
10	28822001	28832000
10	28823001	28833000
10	28826001	28836000
10	28827001	28837000
10	28828001	28838000
10	28830001	28840000
10	28831001	28841000
10	28832001	28842000
10	28833001	28843000
10	28834001	28844000
10	28835001	28845000
10	28836001	28846000
10	28837001	28847000
10	28838001	28848000
10	28839001	28849000
10	28840001	28850000
10	28841001	28851000
10	28842001	28852000
10	28843001	28853000
10	28853001	28863000
10	28859001	28869000
10	28860001	28870000
10	28861001	28871000
10	28862001	28872000
10	28866001	28876000
10	28867001	28877000
10	28868001	28878000
10	28878001	28888000
10	28879001	28889000
10	28882001	28892000
10	28883001	28893000
10	28885001	28895000
10	28886001	28896000
10	28891001	28901000
10	28894001	28904000
10	28895001	28905000
10	28896001	28906000
10	28897001	28907000
10	28898001	28908000
10	28899001	28909000
10	28902001	28912000
10	28905001	28915000
10	28908001	28918000
10	28909001	28919000
10	28912001	28922000
10	28916001	28926000
10	28917001	28927000
10	28918001	28928000
10	28919001	28929000
10	28923001	28933000
10	28924001	28934000
10	28925001	28935000
10	28926001	28936000
10	28928001	28938000
10	28931001	28941000
10	28932001	28942000
10	28933001	28943000
10	28935001	28945000
10	28936001	28946000
10	28937001	28947000
10	28938001	28948000
10	28939001	28949000
10	28940001	28950000
10	28941001	28951000
10	28942001	28952000
10	28943001	28953000
10	28944001	28954000
10	28945001	28955000
10	28946001	28956000
10	28947001	28957000
10	28949001	28959000
10	28950001	28960000
10	28956001	28966000
10	28958001	28968000
10	28960001	28970000
10	28976001	28986000
10	28977001	28987000
10	28978001	28988000
10	28979001	28989000
10	28980001	28990000
10	28982001	28992000
10	28983001	28993000
10	28989001	28999000
10	28998001	29008000
10	29009001	29019000
10	29010001	29020000
10	29011001	29021000
10	29012001	29022000
10	29013001	29023000
10	29014001	29024000
10	29015001	29025000
10	29019001	29029000
10	29023001	29033000
10	29025001	29035000
10	29026001	29036000
10	29027001	29037000
10	29029001	29039000
10	29032001	29042000
10	29033001	29043000
10	29034001	29044000
10	29035001	29045000
10	29037001	29047000
10	29040001	29050000
10	29042001	29052000
10	29045001	29055000
10	29048001	29058000
10	29049001	29059000
10	29081001	29091000
10	29082001	29092000
10	29083001	29093000
10	29084001	29094000
10	29128001	29138000
10	29129001	29139000
10	29130001	29140000
10	29131001	29141000
10	29273001	29283000
10	29274001	29284000
10	29275001	29285000
10	29355001	29365000
10	29356001	29366000
10	29604001	29614000
10	29654001	29664000
10	29656001	29666000
10	29697001	29707000
10	29708001	29718000
10	29709001	29719000
10	29713001	29723000
10	29748001	29758000
10	29749001	29759000
10	29775001	29785000
10	29791001	29801000
10	29793001	29803000
10	29799001	29809000
10	29800001	29810000
10	29801001	29811000
10	29802001	29812000
10	29803001	29813000
10	29807001	29817000
10	29810001	29820000
10	29811001	29821000
10	29812001	29822000
10	29813001	29823000
10	29819001	29829000
10	29820001	29830000
10	29839001	29849000
10	29871001	29881000
10	29876001	29886000
10	29914001	29924000
10	29939001	29949000
10	29993001	30003000
10	29996001	30006000
10	30003001	30013000
10	30004001	30014000
10	30005001	30015000
10	30007001	30017000
10	30038001	30048000
10	30039001	30049000
10	30050001	30060000
10	30051001	30061000
10	30054001	30064000
10	30055001	30065000
10	30058001	30068000
10	30061001	30071000
10	30067001	30077000
10	30068001	30078000
10	30069001	30079000
10	30070001	30080000
10	30071001	30081000
10	30097001	30107000
10	30164001	30174000
10	30197001	30207000
10	30201001	30211000
10	30285001	30295000
10	30296001	30306000
10	30302001	30312000
10	30324001	30334000
10	30417001	30427000
10	30442001	30452000
10	30482001	30492000
10	30483001	30493000
10	30628001	30638000
10	30654001	30664000
10	30659001	30669000
10	30669001	30679000
10	30670001	30680000
10	30671001	30681000
10	30673001	30683000
10	30675001	30685000
10	30676001	30686000
10	30680001	30690000
10	30706001	30716000
10	30707001	30717000
10	30713001	30723000
10	30725001	30735000
10	30726001	30736000
10	30728001	30738000
10	30730001	30740000
10	30731001	30741000
10	30733001	30743000
10	30734001	30744000
10	30737001	30747000
10	30739001	30749000
10	30740001	30750000
10	30744001	30754000
10	30750001	30760000
10	30762001	30772000
10	30763001	30773000
10	30767001	30777000
10	30773001	30783000
10	30774001	30784000
10	30777001	30787000
10	30778001	30788000
10	30779001	30789000
10	30785001	30795000
10	30787001	30797000
10	30791001	30801000
10	30794001	30804000
10	30795001	30805000
10	30796001	30806000
10	30797001	30807000
10	30798001	30808000
10	30799001	30809000
10	30800001	30810000
10	30802001	30812000
10	30809001	30819000
10	30811001	30821000
10	30816001	30826000
10	30817001	30827000
10	30818001	30828000
10	30819001	30829000
10	30820001	30830000
10	30821001	30831000
10	30822001	30832000
10	30823001	30833000
10	30825001	30835000
10	30826001	30836000
10	30827001	30837000
10	30828001	30838000
10	30829001	30839000
10	30833001	30843000
10	30834001	30844000
10	30835001	30845000
10	30841001	30851000
10	30842001	30852000
10	30844001	30854000
10	30846001	30856000
10	30850001	30860000
10	30853001	30863000
10	30866001	30876000
10	30868001	30878000
10	30880001	30890000
10	30881001	30891000
10	30882001	30892000
10	30885001	30895000
10	30886001	30896000
10	30928001	30938000
10	30929001	30939000
10	30938001	30948000
10	30939001	30949000
10	30940001	30950000
10	30974001	30984000
10	30975001	30985000
10	30976001	30986000
10	30990001	31000000
10	30991001	31001000
10	30992001	31002000
10	30993001	31003000
10	31033001	31043000
10	31034001	31044000
10	31043001	31053000
10	31044001	31054000
10	31510001	31520000
10	31523001	31533000
10	31524001	31534000
10	31525001	31535000
10	31526001	31536000
10	31527001	31537000
10	31530001	31540000
10	31548001	31558000
10	31622001	31632000
10	31637001	31647000
10	31680001	31690000
10	31914001	31924000
10	32015001	32025000
10	32017001	32027000
10	32026001	32036000
10	32028001	32038000
10	32035001	32045000
10	32063001	32073000
10	32064001	32074000
10	32065001	32075000
10	32066001	32076000
10	32067001	32077000
10	32068001	32078000
10	32069001	32079000
10	32088001	32098000
10	32121001	32131000
10	32122001	32132000
10	32173001	32183000
10	32174001	32184000
10	32271001	32281000
10	32375001	32385000
10	32470001	32480000
10	32475001	32485000
10	32479001	32489000
10	32481001	32491000
10	32486001	32496000
10	32487001	32497000
10	32498001	32508000
10	32510001	32520000
10	32536001	32546000
10	32541001	32551000
10	32542001	32552000
10	32573001	32583000
10	32577001	32587000
10	32636001	32646000
10	32768001	32778000
10	32788001	32798000
10	32826001	32836000
10	32830001	32840000
10	32906001	32916000
10	32908001	32918000
10	32997001	33007000
10	33002001	33012000
10	33020001	33030000
10	33024001	33034000
10	33091001	33101000
10	33113001	33123000
10	33125001	33135000
10	33126001	33136000
10	33231001	33241000
10	33232001	33242000
10	33234001	33244000
10	33235001	33245000
10	33498001	33508000
10	33499001	33509000
10	33552001	33562000
10	33555001	33565000
10	33625001	33635000
10	33630001	33640000
10	33744001	33754000
10	33748001	33758000
10	33821001	33831000
10	33822001	33832000
10	33869001	33879000
10	33875001	33885000
10	33883001	33893000
10	33884001	33894000
10	33896001	33906000
10	33957001	33967000
10	33969001	33979000
10	33971001	33981000
10	33996001	34006000
10	34000001	34010000
10	34249001	34259000
10	34250001	34260000
10	34275001	34285000
10	34480001	34490000
10	34521001	34531000
10	34527001	34537000
10	34530001	34540000
10	34538001	34548000
10	34549001	34559000
10	34552001	34562000
10	34560001	34570000
10	34561001	34571000
10	34580001	34590000
10	34581001	34591000
10	34583001	34593000
10	34745001	34755000
10	34768001	34778000
10	34769001	34779000
10	34784001	34794000
10	34806001	34816000
10	34866001	34876000
10	34973001	34983000
10	35111001	35121000
10	35125001	35135000
10	35134001	35144000
10	35135001	35145000
10	35160001	35170000
10	35163001	35173000
10	35182001	35192000
10	35218001	35228000
10	35220001	35230000
10	35221001	35231000
10	35222001	35232000
10	35226001	35236000
10	35345001	35355000
10	35346001	35356000
10	35347001	35357000
10	35348001	35358000
10	35355001	35365000
10	35356001	35366000
10	35362001	35372000
10	35364001	35374000
10	35366001	35376000
10	35367001	35377000
10	35369001	35379000
10	35370001	35380000
10	35373001	35383000
10	35374001	35384000
10	35375001	35385000
10	35376001	35386000
10	35377001	35387000
10	35378001	35388000
10	35379001	35389000
10	35380001	35390000
10	35383001	35393000
10	35384001	35394000
10	35385001	35395000
10	35386001	35396000
10	35387001	35397000
10	35388001	35398000
10	35390001	35400000
10	35391001	35401000
10	35392001	35402000
10	35393001	35403000
10	35394001	35404000
10	35395001	35405000
10	35396001	35406000
10	35397001	35407000
10	35400001	35410000
10	35401001	35411000
10	35418001	35428000
10	35433001	35443000
10	35441001	35451000
10	35444001	35454000
10	35445001	35455000
10	35447001	35457000
10	35458001	35468000
10	35465001	35475000
10	35476001	35486000
10	35481001	35491000
10	35482001	35492000
10	35487001	35497000
10	35488001	35498000
10	35493001	35503000
10	35514001	35524000
10	35516001	35526000
10	35522001	35532000
10	35523001	35533000
10	35524001	35534000
10	35525001	35535000
10	35526001	35536000
10	35528001	35538000
10	35535001	35545000
10	35538001	35548000
10	35542001	35552000
10	35543001	35553000
10	35544001	35554000
10	35545001	35555000
10	35546001	35556000
10	35548001	35558000
10	35549001	35559000
10	35552001	35562000
10	35558001	35568000
10	35560001	35570000
10	35561001	35571000
10	35563001	35573000
10	35566001	35576000
10	35573001	35583000
10	35606001	35616000
10	35607001	35617000
10	35613001	35623000
10	35621001	35631000
10	35627001	35637000
10	35713001	35723000
10	35714001	35724000
10	35805001	35815000
10	35818001	35828000
10	35819001	35829000
10	35820001	35830000
10	35822001	35832000
10	35825001	35835000
10	35826001	35836000
10	35827001	35837000
10	35828001	35838000
10	35829001	35839000
10	35830001	35840000
10	35831001	35841000
10	35832001	35842000
10	35833001	35843000
10	35834001	35844000
10	35835001	35845000
10	35836001	35846000
10	35837001	35847000
10	35838001	35848000
10	35840001	35850000
10	35841001	35851000
10	35842001	35852000
10	35843001	35853000
10	35844001	35854000
10	35845001	35855000
10	35846001	35856000
10	35847001	35857000
10	35849001	35859000
10	35850001	35860000
10	35851001	35861000
[truncated: 45,538 more rows]

## Sheet: XPEHH selected region
CHR	POSITION	XPEHH_high_breed_low_breed	LOGPVALUE	SNP						CHR	POSITION	XPEHH_high_breed_low_breed	LOGPVALUE	SNP
1	323743	-2.06202	1.40665	1__323743						1	329663	2.05072	1.39475	1__329663
1	443786	-2.05133	1.3954	1__443786						1	329672	2.05072	1.39475	1__329672
1	456336	-2.0033	1.34539	1__456336						1	329962	2.07566	1.42107	1__329962
1	456503	-2.0096	1.35189	1__456503						1	329969	2.00285	1.34492	1__329969
1	456581	-2.1212	1.46974	1__456581						1	330000	2.00888	1.35115	1__330000
1	456597	-2.06008	1.40461	1__456597						1	330091	2.14268	1.49297	1__330091
1	456605	-2.01665	1.3592	1__456605						1	333442	2.09423	1.44082	1__333442
1	456696	-2.06856	1.41355	1__456696						1	358972	2.18024	1.53402	1__358972
1	456737	-2.10719	1.45468	1__456737						1	359063	2.19017	1.54497	1__359063
1	934637	-2.16899	1.52167	1__934637						1	359188	2.19061	1.54546	1__359188
1	934656	-2.07136	1.41651	1__934656						1	359196	2.14948	1.50036	1__359196
1	934670	-2.12124	1.46978	1__934670						1	359239	2.00824	1.35049	1__359239
1	960899	-2.00184	1.34388	1__960899						1	359691	2.08004	1.42572	1__359691
1	965080	-2.13305	1.48254	1__965080						1	359766	2.22728	1.58622	1__359766
1	965129	-2.01768	1.36027	1__965129						1	359848	2.21961	1.57765	1__359848
1	965651	-2.0037	1.3458	1__965651						1	359858	2.1846	1.53883	1__359858
1	965909	-2.09892	1.44583	1__965909						1	359894	2.52459	1.93616	1__359894
1	965917	-2.11589	1.46402	1__965917						1	359938	2.44501	1.83909	1__359938
1	966376	-2.07257	1.41779	1__966376						1	359941	2.52467	1.93626	1__359941
1	966400	-2.073	1.41826	1__966400						1	359979	2.48826	1.89154	1__359979
1	966403	-2.02124	1.36397	1__966403						1	359995	2.43391	1.82575	1__359995
1	966541	-2.00476	1.3469	1__966541						1	360062	2.48192	1.8838	1__360062
1	966587	-2.12315	1.47184	1__966587						1	360091	2.49998	1.90587	1__360091
1	966610	-2.21236	1.56958	1__966610						1	360106	2.21533	1.57288	1__360106
1	966611	-2.32459	1.69694	1__966611						1	360119	2.26587	1.62968	1__360119
1	966631	-2.19279	1.54787	1__966631						1	360147	2.19105	1.54595	1__360147
1	966712	-2.01152	1.35388	1__966712						1	360595	2.03289	1.37609	1__360595
1	966718	-2.21876	1.57671	1__966718						1	360664	2.05663	1.40097	1__360664
1	967356	-2.01215	1.35454	1__967356						1	572972	2.12843	1.47754	1__572972
1	967364	-2.15833	1.51001	1__967364						1	573094	2.01403	1.35648	1__573094
1	967399	-2.10548	1.45284	1__967399						1	573284	2.14448	1.49492	1__573284
1	967429	-2.15325	1.50447	1__967429						1	573285	2.22388	1.58242	1__573285
1	967431	-2.02051	1.3632	1__967431						1	573302	2.10228	1.44942	1__573302
1	967606	-2.02075	1.36345	1__967606						1	1116006	2.13457	1.48418	1__1116006
1	967636	-2.18136	1.53526	1__967636						1	1116042	2.16442	1.51667	1__1116042
1	967673	-2.23906	1.59942	1__967673						1	1116046	2.18307	1.53715	1__1116046
1	967677	-2.29201	1.65946	1__967677						1	1116063	2.1576	1.50921	1__1116063
1	967704	-2.05476	1.39901	1__967704						1	1116066	2.0675	1.41244	1__1116066
1	967757	-2.02888	1.37192	1__967757						1	1116104	2.01749	1.36007	1__1116104
1	967784	-2.02235	1.36512	1__967784						1	1116116	2.01749	1.36007	1__1116116
1	968059	-2.10141	1.44849	1__968059						1	1116117	2.17191	1.52487	1__1116117
1	968096	-2.13233	1.48176	1__968096						1	1116123	2.17191	1.52487	1__1116123
1	968178	-2.07471	1.42006	1__968178						1	1116127	2.1241	1.47287	1__1116127
1	968544	-2.06532	1.41013	1__968544						1	1116145	2.0581	1.40252	1__1116145
1	968578	-2.24461	1.60567	1__968578						1	1116155	2.09417	1.44075	1__1116155
1	968622	-2.27273	1.63747	1__968622						1	1116165	2.18364	1.53778	1__1116165
1	968623	-2.26441	1.62802	1__968623						1	1116336	2.05851	1.40295	1__1116336
1	968624	-2.26441	1.62802	1__968624						1	1116350	2.07021	1.4153	1__1116350
1	968671	-2.27304	1.63783	1__968671						1	1116351	2.12174	1.47032	1__1116351
1	968678	-2.29522	1.66313	1__968678						1	1116352	2.10346	1.45068	1__1116352
1	968690	-2.25579	1.61827	1__968690						1	1180423	2.01711	1.35968	1__1180423
1	968704	-2.25707	1.61972	1__968704						1	1180440	2.09006	1.43637	1__1180440
1	968725	-2.18712	1.54161	1__968725						1	1180457	2.13191	1.4813	1__1180457
1	968737	-2.25936	1.62231	1__968737						1	1180459	2.27061	1.63506	1__1180459
1	968759	-2.2943	1.66207	1__968759						1	1180460	2.12753	1.47656	1__1180460
1	968771	-2.23082	1.59019	1__968771						1	1180489	2.20125	1.55724	1__1180489
1	968773	-2.25017	1.61193	1__968773						1	1180494	2.13488	1.48451	1__1180494
1	968783	-2.19648	1.55195	1__968783						1	1180515	2.1046	1.4519	1__1180515
1	968802	-2.22491	1.58358	1__968802						1	1180547	2.16186	1.51387	1__1180547
1	968821	-2.16843	1.52106	1__968821						1	1180549	2.1619	1.51392	1__1180549
1	968837	-2.16843	1.52106	1__968837						1	1180553	2.12349	1.4722	1__1180553
1	968904	-2.27075	1.63522	1__968904						1	1180602	2.05131	1.39537	1__1180602
1	968934	-2.19922	1.55498	1__968934						1	1180634	2.21334	1.57066	1__1180634
1	968938	-2.26026	1.62332	1__968938						1	1180650	2.08812	1.4343	1__1180650
1	968997	-2.28006	1.64581	1__968997						1	1180671	2.18002	1.53379	1__1180671
1	969039	-2.38406	1.76643	1__969039						1	1180676	2.23282	1.59242	1__1180676
1	969064	-2.40736	1.79403	1__969064						1	1180700	2.07054	1.41565	1__1180700
1	969066	-2.33662	1.71088	1__969066						1	1180727	2.19364	1.54881	1__1180727
1	969084	-2.36607	1.74526	1__969084						1	1180731	2.30443	1.6737	1__1180731
1	969091	-2.36607	1.74526	1__969091						1	1180736	2.26971	1.63404	1__1180736
1	969097	-2.31542	1.68634	1__969097						1	1180755	2.008	1.35025	1__1180755
1	969167	-2.31798	1.6893	1__969167						1	1180757	2.06633	1.4112	1__1180757
1	969173	-2.47457	1.87485	1__969173						1	1180866	2.10046	1.44747	1__1180866
1	969218	-2.33699	1.71131	1__969218						1	1180868	2.09874	1.44563	1__1180868
1	969226	-2.45857	1.85545	1__969226						1	1180875	2.11448	1.4625	1__1180875
1	969232	-2.47615	1.87678	1__969232						1	1263703	2.13537	1.48505	1__1263703
1	969237	-2.3594	1.73744	1__969237						1	1263761	2.07789	1.42344	1__1263761
1	969241	-2.39013	1.77359	1__969241						1	1263900	2.07437	1.4197	1__1263900
1	969243	-2.38791	1.77097	1__969243						1	1263984	2.32912	1.70218	1__1263984
1	969247	-2.366	1.74518	1__969247						1	1263991	2.13422	1.4838	1__1263991
1	969288	-2.27221	1.63688	1__969288						1	1264034	2.21541	1.57297	1__1264034
1	969289	-2.27221	1.63688	1__969289						1	1264042	2.3311	1.70447	1__1264042
1	969359	-2.0908	1.43716	1__969359						1	1264060	2.3561	1.73358	1__1264060
1	969465	-2.05978	1.40428	1__969465						1	1264195	2.35786	1.73564	1__1264195
1	969763	-2.02282	1.3656	1__969763						1	1264196	2.35855	1.73645	1__1264196
1	970194	-2.02766	1.37064	1__970194						1	1264241	2.07082	1.41595	1__1264241
1	970247	-2.0999	1.44687	1__970247						1	1264474	2.10529	1.45264	1__1264474
1	970254	-2.09824	1.4451	1__970254						1	1264752	2.20819	1.56493	1__1264752
1	970285	-2.01247	1.35486	1__970285						1	1264807	2.3205	1.69221	1__1264807
1	988961	-2.17832	1.53191	1__988961						1	1264888	2.3954	1.77983	1__1264888
1	1046580	-2.05548	1.39976	1__1046580						1	1264926	2.28655	1.65322	1__1264926
1	1046661	-2.22227	1.58062	1__1046661						1	1264930	2.28655	1.65322	1__1264930
1	1539340	-2.1357	1.48541	1__1539340						1	1264984	2.04462	1.38836	1__1264984
1	1539354	-2.14121	1.49137	1__1539354						1	1265084	2.2204	1.57854	1__1265084
1	1539367	-2.14121	1.49137	1__1539367						1	1265113	2.35637	1.7339	1__1265113
1	1539408	-2.15635	1.50785	1__1539408						1	1265209	2.3993	1.78446	1__1265209
1	1539409	-2.15635	1.50785	1__1539409						1	1265230	2.36325	1.74196	1__1265230
1	1539413	-2.15635	1.50785	1__1539413						1	1265238	2.32767	1.7005	1__1265238
1	1539420	-2.15477	1.50613	1__1539420						1	1265350	2.34407	1.71955	1__1265350
1	1539449	-2.12941	1.4786	1__1539449						1	1265386	2.36157	1.73998	1__1265386
1	1539471	-2.32126	1.69308	1__1539471						1	1265399	2.16642	1.51886	1__1265399
1	1539472	-2.27625	1.64147	1__1539472						1	1265496	2.2946	1.66242	1__1265496
1	1539475	-2.22707	1.58598	1__1539475						1	1265520	2.12678	1.47575	1__1265520
1	1539496	-2.21746	1.57526	1__1539496						1	1265632	2.3095	1.67952	1__1265632
1	1539521	-2.29914	1.66762	1__1539521						1	1265642	2.40963	1.79673	1__1265642
1	1539541	-2.40959	1.79668	1__1539541						1	1265646	2.40963	1.79673	1__1265646
1	1539552	-2.22365	1.58216	1__1539552						1	1265661	2.40336	1.78928	1__1265661
1	1539566	-2.2158	1.5734	1__1539566						1	1265668	2.44792	1.84259	1__1265668
1	1539589	-2.05804	1.40245	1__1539589						1	1265704	2.34109	1.71608	1__1265704
1	1539643	-2.08454	1.43049	1__1539643						1	1265712	2.3031	1.67216	1__1265712
1	1539726	-2.11626	1.46441	1__1539726						1	1265725	2.31722	1.68842	1__1265725
1	1539766	-2.05624	1.40056	1__1539766						1	1265775	2.30382	1.67299	1__1265775
1	1539776	-2.05655	1.40089	1__1539776						1	1265791	2.30638	1.67594	1__1265791
1	1539818	-2.10429	1.45157	1__1539818						1	1265799	2.33673	1.71101	1__1265799
1	1539877	-2.10692	1.45439	1__1539877						1	1265847	2.24961	1.6113	1__1265847
1	1539904	-2.06069	1.40524	1__1539904						1	1265853	2.28205	1.64808	1__1265853
1	1539912	-2.06069	1.40524	1__1539912						1	1265860	2.25516	1.61756	1__1265860
1	2590094	-2.00886	1.35113	1__2590094						1	1265895	2.22898	1.58812	1__1265895
1	2590095	-2.00886	1.35113	1__2590095						1	1265951	2.26423	1.62782	1__1265951
1	2590385	-2.01319	1.35561	1__2590385						1	1266077	2.16245	1.51451	1__1266077
1	2590418	-2.00107	1.34309	1__2590418						1	1266083	2.0499	1.3939	1__1266083
1	2590957	-2.00484	1.34698	1__2590957						1	1266117	2.06188	1.4065	1__1266117
1	2591211	-2.06291	1.40759	1__2591211						1	1266215	2.02586	1.36877	1__1266215
1	2591249	-2.08671	1.4328	1__2591249						1	1266220	2.19299	1.54809	1__1266220
1	2591343	-2.04686	1.39071	1__2591343						1	1266251	2.40601	1.79242	1__1266251
1	2591407	-2.09018	1.4365	1__2591407						1	1266288	2.22821	1.58727	1__1266288
1	2591421	-2.10054	1.44755	1__2591421						1	1266320	2.24346	1.60437	1__1266320
1	2592057	-2.08345	1.42933	1__2592057						1	1266328	2.24346	1.60437	1__1266328
1	2592091	-2.04601	1.38982	1__2592091						1	1266330	2.31599	1.687	1__1266330
1	2592096	-2.21216	1.56936	1__2592096						1	1266345	2.40699	1.79359	1__1266345
1	2592133	-2.18768	1.54223	1__2592133						1	1266384	2.34583	1.7216	1__1266384
1	2592134	-2.30203	1.67094	1__2592134						1	1266396	2.24093	1.60152	1__1266396
1	2592136	-2.24573	1.60692	1__2592136						1	1266428	2.25022	1.61199	1__1266428
1	2592207	-2.24852	1.61007	1__2592207						1	1266441	2.43646	1.82881	1__1266441
1	2592248	-2.31337	1.68398	1__2592248						1	1266442	2.43646	1.82881	1__1266442
1	2592249	-2.47659	1.87732	1__2592249						1	1266481	2.26118	1.62438	1__1266481
1	2592305	-2.49572	1.90066	1__2592305						1	1266500	2.09861	1.44549	1__1266500
1	2592375	-2.50145	1.90768	1__2592375						1	1266504	2.13986	1.48991	1__1266504
1	2592379	-2.52523	1.93695	1__2592379						1	1266626	2.10761	1.45513	1__1266626
1	2592383	-2.53377	1.94753	1__2592383						1	1690129	2.19853	1.55422	1__1690129
1	2592396	-2.48145	1.88323	1__2592396						1	1730519	2.08679	1.43289	1__1730519
1	2592411	-2.48145	1.88323	1__2592411						1	1730527	2.08679	1.43289	1__1730527
1	2592416	-2.4727	1.87259	1__2592416						1	1730534	2.10362	1.45086	1__1730534
1	2592454	-2.39114	1.77479	1__2592454						1	1730537	2.45347	1.84928	1__1730537
1	2592500	-2.3606	1.73885	1__2592500						1	1730562	2.48479	1.8873	1__1730562
1	2592516	-2.38252	1.76461	1__2592516						1	1730563	2.48479	1.8873	1__1730563
1	2592554	-2.34671	1.72262	1__2592554						1	1730570	2.48479	1.8873	1__1730570
1	2592560	-2.42315	1.81286	1__2592560						1	1730571	2.48479	1.8873	1__1730571
1	2592575	-2.37198	1.7522	1__2592575						1	1730574	2.48479	1.8873	1__1730574
1	2592589	-2.19769	1.55329	1__2592589						1	1730586	2.48479	1.8873	1__1730586
1	2592689	-2.44246	1.83602	1__2592689						1	1730591	2.47233	1.87214	1__1730591
1	2592768	-2.37145	1.75158	1__2592768						1	1730607	2.43254	1.8241	1__1730607
1	2592774	-2.22668	1.58555	1__2592774						1	1730609	2.43996	1.83301	1__1730609
1	2592849	-2.32493	1.69733	1__2592849						1	1730627	2.42474	1.81476	1__1730627
1	2593000	-2.15017	1.50111	1__2593000						1	1730654	2.34518	1.72083	1__1730654
1	2593126	-2.29164	1.65903	1__2593126						1	1730668	2.31779	1.68908	1__1730668
1	2593158	-2.08448	1.43044	1__2593158						1	1730820	2.21885	1.5768	1__1730820
1	2593167	-2.06606	1.41092	1__2593167						1	1730837	2.26882	1.63303	1__1730837
1	2593203	-2.021	1.36371	1__2593203						1	1730861	2.29993	1.66853	1__1730861
1	2593204	-2.07854	1.42412	1__2593204						1	1730885	2.26155	1.62479	1__1730885
1	2593207	-2.07854	1.42412	1__2593207						1	1730890	2.26155	1.62479	1__1730890
1	2593305	-2.07854	1.42412	1__2593305						1	1730894	2.26155	1.62479	1__1730894
1	2593433	-2.06476	1.40954	1__2593433						1	1730914	2.26155	1.62479	1__1730914
1	2593673	-2.3136	1.68425	1__2593673						1	1730954	2.3188	1.69024	1__1730954
1	2593761	-2.29395	1.66168	1__2593761						1	1732755	2.20304	1.55922	1__1732755
1	2593762	-2.29874	1.66716	1__2593762						1	1732801	2.23452	1.59434	1__1732801
1	2593844	-2.35906	1.73704	1__2593844						1	1732849	2.66324	2.11131	1__1732849
1	2593852	-2.35906	1.73704	1__2593852						1	1732871	2.63402	2.07376	1__1732871
1	2593853	-2.11847	1.46679	1__2593853						1	1732940	2.59792	2.02784	1__1732940
1	2593879	-2.11071	1.45846	1__2593879						1	1732948	2.59792	2.02784	1__1732948
1	2594075	-2.08206	1.42786	1__2594075						1	1733003	2.62317	2.0599	1__1733003
1	2594077	-2.14825	1.49902	1__2594077						1	1733014	2.60055	2.03117	1__1733014
1	2594503	-2.00719	1.3494	1__2594503						1	1733018	2.53977	1.95497	1__1733018
1	2594828	-2.23074	1.5901	1__2594828						1	1733066	2.59424	2.02319	1__1733066
1	2594871	-2.31846	1.68985	1__2594871						1	1733067	2.59194	2.02029	1__1733067
1	2594919	-2.27551	1.64063	1__2594919						1	1733088	2.64789	2.09153	1__1733088
1	2594950	-2.19471	1.55	1__2594950						1	1733095	2.40402	1.79006	1__1733095
1	2595007	-2.14378	1.49416	1__2595007						1	1733102	2.40402	1.79006	1__1733102
1	2595096	-2.24959	1.61128	1__2595096						1	1733103	2.40402	1.79006	1__1733103
1	2595133	-2.07128	1.41643	1__2595133						1	1733108	2.53917	1.95423	1__1733108
1	2595137	-2.10713	1.45462	1__2595137						1	1733136	2.51663	1.92634	1__1733136
1	2595181	-2.16664	1.5191	1__2595181						1	1733160	2.55784	1.97747	1__1733160
1	2595243	-2.23128	1.59069	1__2595243						1	1733162	2.55784	1.97747	1__1733162
1	2595250	-2.23128	1.59069	1__2595250						1	1733177	2.55784	1.97747	1__1733177
1	2595459	-2.0735	1.41878	1__2595459						1	1733180	2.55367	1.97226	1__1733180
1	2595509	-2.0735	1.41878	1__2595509						1	1733224	2.54823	1.96549	1__1733224
1	2595558	-2.08151	1.42727	1__2595558						1	1733251	2.54332	1.95938	1__1733251
1	2595577	-2.22152	1.57979	1__2595577						1	1733318	2.53262	1.94611	1__1733318
1	2595640	-2.16575	1.51813	1__2595640						1	1733471	2.63945	2.0807	1__1733471
1	2595685	-2.21171	1.56885	1__2595685						1	1733472	2.8159	2.313	1__1733472
1	2595723	-2.18938	1.5441	1__2595723						1	1733567	2.88626	2.4091	1__1733567
1	2595740	-2.21879	1.57673	1__2595740						1	1733604	2.86798	2.38394	1__1733604
1	2595748	-2.30271	1.67172	1__2595748						1	1733607	3.06063	2.65587	1__1733607
1	2600280	-2.06654	1.41142	1__2600280						1	1733636	2.87052	2.38743	1__1733636
1	2600288	-2.02527	1.36816	1__2600288						1	1733666	2.87052	2.38743	1__1733666
1	2600314	-2.00131	1.34333	1__2600314						1	1733673	2.87253	2.39019	1__1733673
1	2600497	-2.01622	1.35875	1__2600497						1	1733675	2.87253	2.39019	1__1733675
1	2600498	-2.02418	1.36702	1__2600498						1	1733692	2.99858	2.56665	1__1733692
1	2600525	-2.03301	1.37622	1__2600525						1	1733699	2.99858	2.56665	1__1733699
1	2600913	-2.05141	1.39548	1__2600913						1	1733767	3.10653	2.72285	1__1733767
1	2600962	-2.04888	1.39283	1__2600962						1	1733787	2.95192	2.50058	1__1733787
1	2600972	-2.11589	1.46402	1__2600972						1	1733795	2.95192	2.50058	1__1733795
1	2601011	-2.06859	1.41359	1__2601011						1	1733842	2.95891	2.51042	1__1733842
1	2601045	-2.09239	1.43886	1__2601045						1	1733861	2.78618	2.273	1__1733861
1	2602487	-2.09292	1.43942	1__2602487						1	1733889	2.78618	2.273	1__1733889
1	2604107	-2.00286	1.34494	1__2604107						1	1733905	2.86848	2.38463	1__1733905
1	2604314	-2.05704	1.40141	1__2604314						1	1733922	2.87282	2.39059	1__1733922
1	2606018	-2.0368	1.38018	1__2606018						1	1733931	2.83163	2.33431	1__1733931
1	2846898	-2.17623	1.52962	1__2846898						1	1733996	2.79756	2.28827	1__1733996
1	2846938	-2.02642	1.36935	1__2846938						1	1734005	2.95509	2.50504	1__1734005
1	2846946	-2.05715	1.40152	1__2846946						1	1734029	2.87112	2.38826	1__1734029
1	2847053	-2.13134	1.48068	1__2847053						1	1734156	2.76946	2.25066	1__1734156
1	2847141	-2.00151	1.34354	1__2847141						1	1734270	2.93412	2.47561	1__1734270
1	2847148	-2.00905	1.35133	1__2847148						1	1734292	3.0776	2.68053	1__1734292
1	2850119	-2.10388	1.45114	1__2850119						1	1734296	3.08511	2.69149	1__1734296
1	2850174	-2.12792	1.47698	1__2850174						1	1734315	3.03543	2.61944	1__1734315
1	2850182	-2.02452	1.36737	1__2850182						1	1734379	2.9812	2.54194	1__1734379
1	3120933	-2.67784	2.13018	1__3120933						1	1734382	2.9812	2.54194	1__1734382
1	3120995	-3.14627	2.78155	1__3120995						1	1734399	2.97174	2.52853	1__1734399
1	3121023	-3.30276	3.01891	1__3121023						1	1734400	2.97174	2.52853	1__1734400
1	3121066	-3.16803	2.81397	1__3121066						1	1734413	2.97174	2.52853	1__1734413
1	3121127	-3.14913	2.7858	1__3121127						1	1734434	2.96835	2.52375	1__1734434
1	3121139	-3.3796	3.13911	1__3121139						1	1734439	2.96835	2.52375	1__1734439
1	3121162	-3.43613	3.22908	1__3121162						1	1734468	3.03871	2.62417	1__1734468
1	3121287	-3.42711	3.21464	1__3121287						1	1734478	3.08614	2.69299	1__1734478
1	3121303	-3.45099	3.25295	1__3121303						1	1734498	3.08569	2.69233	1__1734498
1	3121346	-3.42616	3.21312	1__3121346						1	1734542	3.0675	2.66583	1__1734542
1	3121347	-3.5244	3.37218	1__3121347						1	1734548	3.13614	2.76652	1__1734548
1	3121349	-3.41047	3.18809	1__3121349						1	1734606	3.04192	2.62879	1__1734606
1	3121367	-3.36063	3.10922	1__3121367						1	1734610	3.0549	2.64756	1__1734610
1	3121411	-3.33375	3.06711	1__3121411						1	1734627	3.06015	2.65517	1__1734627
1	3121491	-3.08191	2.68681	1__3121491						1	1734668	3.09259	2.70242	1__1734668
1	3121493	-3.26418	2.95947	1__3121493						1	1734669	3.12884	2.75573	1__1734669
1	3121596	-3.08421	2.69017	1__3121596						1	1734705	2.9737	2.53131	1__1734705
1	3121770	-3.32842	3.05879	1__3121770						1	1734710	3.02053	2.59802	1__1734710
1	3121786	-3.32842	3.05879	1__3121786						1	1734854	3.02776	2.60841	1__1734854
1	3121838	-3.48035	3.30037	1__3121838						1	1734874	3.05081	2.64164	1__1734874
1	3121839	-3.44266	3.23956	1__3121839						1	1734944	2.99894	2.56716	1__1734944
1	3121866	-3.44266	3.23956	1__3121866						1	1734996	2.97205	2.52898	1__1734996
1	3121885	-3.53146	3.38377	1__3121885						1	1735059	2.95654	2.50708	1__1735059
1	3121891	-3.70473	3.67445	1__3121891						1	1735064	2.93954	2.4832	1__1735064
1	3121931	-3.56603	3.44077	1__3121931						1	1735067	2.93954	2.4832	1__1735067
1	3121935	-3.62245	3.53487	1__3121935						1	1735129	2.99353	2.55945	1__1735129
1	3121937	-3.62245	3.53487	1__3121937						1	1735138	2.88592	2.40863	1__1735138
1	3121939	-3.62663	3.54189	1__3121939						1	1735242	2.92062	2.45676	1__1735242
1	3121942	-3.48197	3.30299	1__3121942						1	1735291	2.74313	2.21569	1__1735291
1	3121964	-3.48197	3.30299	1__3121964						1	1735374	2.73876	2.20991	1__1735374
1	3121975	-3.3068	3.02517	1__3121975						1	1735387	2.66352	2.11167	1__1735387
1	3121978	-3.3068	3.02517	1__3121978						1	1735484	2.66465	2.11312	1__1735484
1	3121995	-3.24982	2.93751	1__3121995						1	1735511	2.66465	2.11312	1__1735511
1	3122010	-3.24982	2.93751	1__3122010						1	1735567	2.85114	2.36088	1__1735567
1	3122074	-3.15239	2.79065	1__3122074						1	1735582	2.8232	2.32288	1__1735582
1	3122089	-3.26497	2.96068	1__3122089						1	1735593	2.87022	2.38702	1__1735593
1	3122206	-3.37304	3.12876	1__3122206						1	1735670	2.80571	2.29924	1__1735670
1	3122211	-3.37304	3.12876	1__3122211						1	1735735	2.73925	2.21057	1__1735735
1	3122215	-3.47426	3.2905	1__3122215						1	1735818	2.63902	2.08016	1__1735818
1	3122224	-3.44542	3.24399	1__3122224						1	1735923	2.6429	2.08514	1__1735923
1	3122227	-3.44542	3.24399	1__3122227						1	1736003	2.69864	2.15724	1__1736003
1	3122234	-3.18668	2.84189	1__3122234						1	1736017	2.66534	2.11402	1__1736017
1	3122255	-3.18668	2.84189	1__3122255						1	1736040	2.59399	2.02287	1__1736040
1	3122272	-3.23522	2.91525	1__3122272						1	1736070	2.57134	1.99437	1__1736070
1	3122405	-3.01763	2.59387	1__3122405						1	1736079	2.57134	1.99437	1__1736079
1	3122445	-3.06773	2.66617	1__3122445						1	1736125	2.51149	1.92001	1__1736125
1	3122456	-3.05333	2.64528	1__3122456						1	1736177	2.70229	2.16201	1__1736177
1	3122459	-2.93258	2.47345	1__3122459						1	1736272	2.62855	2.06677	1__1736272
1	3122475	-3.04277	2.63002	1__3122475						1	1736282	2.72961	2.19785	1__1736282
1	3122630	-2.47001	1.86932	1__3122630						1	1736285	2.72961	2.19785	1__1736285
1	3122740	-2.55535	1.97437	1__3122740						1	1736316	2.61081	2.04418	1__1736316
1	3122834	-2.67033	2.12046	1__3122834						1	1736332	2.36959	1.74938	1__1736332
1	3122882	-2.7773	2.26112	1__3122882						1	1736387	2.22046	1.5786	1__1736387
1	3122951	-2.85194	2.36198	1__3122951						1	1736410	2.22739	1.58635	1__1736410
1	3123060	-2.80138	2.29341	1__3123060						1	1736663	2.23011	1.58939	1__1736663
1	3123137	-2.80493	2.29819	1__3123137						1	1736705	2.27991	1.64564	1__1736705
1	3123170	-2.78359	2.26953	1__3123170						1	1736723	2.27991	1.64564	1__1736723
1	3123251	-2.82542	2.32589	1__3123251						1	1736792	2.30502	1.67437	1__1736792
1	3123263	-2.87617	2.3952	1__3123263						1	1736797	2.39759	1.78242	1__1736797
1	3123267	-2.84065	2.34658	1__3123267						1	1736843	2.27711	1.64246	1__1736843
1	3123333	-2.81588	2.31297	1__3123333						1	1737061	2.14567	1.49622	1__1737061
1	3123334	-2.76653	2.24675	1__3123334						1	1737127	2.12208	1.47068	1__1737127
1	3123346	-2.78849	2.2761	1__3123346						1	1737129	2.12208	1.47068	1__1737129
1	3123439	-2.63387	2.07357	1__3123439						1	1737136	2.12208	1.47068	1__1737136
1	3123517	-2.65206	2.0969	1__3123517						1	1737159	2.12208	1.47068	1__1737159
1	3123551	-2.65916	2.10604	1__3123551						1	1737165	2.12208	1.47068	1__1737165
1	3123579	-2.77621	2.25966	1__3123579						1	1737194	2.25912	1.62203	1__1737194
1	3123595	-2.53086	1.94392	1__3123595						1	1737257	2.25189	1.61387	1__1737257
1	3123616	-2.47749	1.8784	1__3123616						1	1737268	2.2583	1.62112	1__1737268
1	3123821	-2.48737	1.89045	1__3123821						1	1737276	2.2583	1.62112	1__1737276
1	3124045	-2.65753	2.10393	1__3124045						1	1737287	2.20132	1.55731	1__1737287
1	3124108	-2.64599	2.0891	1__3124108						1	1737304	2.20167	1.5577	1__1737304
1	3124152	-2.66107	2.1085	1__3124152						1	1737308	2.10174	1.44884	1__1737308
1	3124216	-2.66105	2.10848	1__3124216						1	1737335	2.2087	1.5655	1__1737335
1	3124315	-2.65923	2.10612	1__3124315						1	1737638	2.18	1.53376	1__1737638
1	3124353	-2.60557	2.03752	1__3124353						1	1737645	2.23762	1.59781	1__1737645
1	3124369	-2.64697	2.09035	1__3124369						1	1737655	2.03035	1.37344	1__1737655
1	3124402	-2.53816	1.95297	1__3124402						1	1737660	2.03035	1.37344	1__1737660
1	3124451	-2.59184	2.02016	1__3124451						1	1737682	2.13627	1.48601	1__1737682
1	3124477	-2.70425	2.16457	1__3124477						1	1737854	2.06833	1.41331	1__1737854
1	3124577	-2.68815	2.14358	1__3124577						1	1737871	2.21248	1.56971	1__1737871
1	3124642	-2.65251	2.09747	1__3124642						1	1784307	2.14027	1.49035	1__1784307
1	3124672	-2.61293	2.04687	1__3124672						1	1784310	2.12876	1.47789	1__1784310
1	3124815	-2.57606	2.00029	1__3124815						1	1784311	2.23209	1.59161	1__1784311
1	3124880	-2.6526	2.09759	1__3124880						1	1784314	2.30461	1.6739	1__1784314
1	3124930	-2.51231	1.92102	1__3124930						1	1784350	2.14085	1.49098	1__1784350
1	3125064	-2.51231	1.92102	1__3125064						1	1784367	2.57941	2.0045	1__1784367
1	3125130	-2.66046	2.10771	1__3125130						1	1784412	2.26298	1.62641	1__1784412
1	3125153	-2.64144	2.08326	1__3125153						1	1784416	2.31205	1.68246	1__1784416
1	3125200	-2.62573	2.06317	1__3125200						1	1784471	2.31298	1.68353	1__1784471
1	3125216	-2.62181	2.05817	1__3125216						1	1784472	2.16452	1.51677	1__1784472
1	3125250	-2.53226	1.94566	1__3125250						1	1784484	2.28396	1.65025	1__1784484
1	3125285	-2.60935	2.04232	1__3125285						1	1784487	2.28396	1.65025	1__1784487
1	3125288	-2.57508	1.99905	1__3125288						1	1784499	2.06155	1.40616	1__1784499
1	3125295	-2.56764	1.98973	1__3125295						1	1788072	2.02519	1.36807	1__1788072
1	3125386	-2.58222	2.00803	1__3125386						1	1788155	2.43568	1.82787	1__1788155
1	3125437	-2.62886	2.06716	1__3125437						1	1788266	2.42491	1.81496	1__1788266
1	3125445	-2.44875	1.84359	1__3125445						1	1788277	2.54363	1.95977	1__1788277
1	3125562	-2.44875	1.84359	1__3125562						1	1788286	2.4041	1.79016	1__1788286
1	3125610	-2.47756	1.87849	1__3125610						1	1788300	2.29952	1.66805	1__1788300
1	3125776	-2.4649	1.86311	1__3125776						1	1788466	2.28004	1.64579	1__1788466
1	3125820	-2.61757	2.05277	1__3125820						1	1788486	2.54127	1.95683	1__1788486
1	3125821	-2.62489	2.0621	1__3125821						1	1788507	2.48943	1.89296	1__1788507
1	3125846	-2.69136	2.14776	1__3125846						1	1788535	2.5991	2.02934	1__1788535
1	3125925	-2.64742	2.09093	1__3125925						1	1788536	2.5991	2.02934	1__1788536
1	3125926	-2.61706	2.05213	1__3125926						1	1788556	2.60348	2.03488	1__1788556
1	3125957	-2.53161	1.94486	1__3125957						1	1788606	2.57342	1.99698	1__1788606
1	3125962	-2.53161	1.94486	1__3125962						1	1788611	2.65477	2.10038	1__1788611
1	3125967	-2.53161	1.94486	1__3125967						1	1788615	2.65477	2.10038	1__1788615
1	3125968	-2.53161	1.94486	1__3125968						1	1788623	2.64311	2.0854	1__1788623
1	3125971	-2.53161	1.94486	1__3125971						1	1788658	2.67636	2.12827	1__1788658
1	3125977	-2.53188	1.94518	1__3125977						1	1788676	2.58366	2.00984	1__1788676
1	3125993	-2.53188	1.94518	1__3125993						1	1788677	2.42885	1.81968	1__1788677
1	3126001	-2.53188	1.94518	1__3126001						1	1788688	2.30441	1.67368	1__1788688
1	3126070	-2.53188	1.94518	1__3126070						1	1788699	2.30216	1.67109	1__1788699
1	3126080	-2.53188	1.94518	1__3126080						1	1788721	2.36709	1.74646	1__1788721
1	3126082	-2.53188	1.94518	1__3126082						1	1788738	2.36504	1.74405	1__1788738
1	3126110	-2.60265	2.03383	1__3126110						1	1788746	2.24608	1.60733	1__1788746
1	3126148	-2.58293	2.00892	1__3126148						1	1788766	2.23066	1.59	1__1788766
1	3126149	-2.63447	2.07433	1__3126149						1	1788809	2.669	2.11875	1__1788809
1	3126156	-2.58672	2.0137	1__3126156						1	1788851	2.58217	2.00797	1__1788851
1	3126171	-2.58533	2.01195	1__3126171						1	1788869	2.6316	2.07066	1__1788869
1	3126202	-2.63505	2.07508	1__3126202						1	1788870	2.63075	2.06958	1__1788870
1	3126203	-2.63392	2.07364	1__3126203						1	1788881	2.55286	1.97125	1__1788881
1	3126210	-2.62849	2.06669	1__3126210						1	1788886	2.55286	1.97125	1__1788886
1	3126235	-2.52664	1.9387	1__3126235						1	1788924	2.59799	2.02793	1__1788924
1	3126335	-2.55606	1.97525	1__3126335						1	1788930	2.75127	2.22647	1__1788930
1	3126338	-2.50757	1.91519	1__3126338						1	1788942	2.83815	2.34317	1__1788942
1	3126377	-2.51264	1.92143	1__3126377						1	1788964	2.78345	2.26934	1__1788964
1	3126537	-2.5557	1.97479	1__3126537						1	1788967	2.7845	2.27075	1__1788967
1	3126543	-2.56422	1.98545	1__3126543						1	1788977	2.78795	2.27537	1__1788977
1	3126565	-2.56422	1.98545	1__3126565						1	1789008	2.83676	2.34129	1__1789008
1	3126596	-2.64252	2.08465	1__3126596						1	1789018	2.8998	2.42782	1__1789018
1	3126655	-2.66986	2.11986	1__3126655						1	1789023	2.97826	2.53776	1__1789023
1	3126710	-2.67923	2.13199	1__3126710						1	1789030	2.8845	2.40668	1__1789030
1	3126711	-2.67923	2.13199	1__3126711						1	1789057	2.91136	2.44387	1__1789057
1	3126760	-2.67723	2.1294	1__3126760						1	1789084	2.92959	2.46927	1__1789084
1	3126765	-2.44825	1.84299	1__3126765						1	1789092	2.92959	2.46927	1__1789092
1	3126840	-2.5496	1.96719	1__3126840						1	1789094	2.93792	2.48094	1__1789094
1	3126865	-2.52331	1.93458	1__3126865						1	1789104	2.88109	2.40197	1__1789104
1	3126880	-2.54228	1.95808	1__3126880						1	1789143	2.92915	2.46866	1__1789143
1	3126954	-2.51104	1.91946	1__3126954						1	1789175	2.84252	2.34913	1__1789175
1	3127094	-2.53402	1.94784	1__3127094						1	1789182	2.91007	2.44208	1__1789182
1	3127100	-2.5505	1.96831	1__3127100						1	1789222	3.08263	2.68786	1__1789222
1	3127169	-2.51563	1.92511	1__3127169						1	1789227	2.9155	2.44963	1__1789227
1	3127247	-2.58632	2.0132	1__3127247						1	1789243	2.43965	1.83264	1__1789243
1	3127291	-2.59563	2.02494	1__3127291						1	1789310	2.42292	1.81259	1__1789310
1	3127386	-2.55404	1.97273	1__3127386						1	1789345	2.00364	1.34574	1__1789345
1	3127411	-2.62813	2.06623	1__3127411						1	1789549	2.10455	1.45185	1__1789549
1	3127423	-2.63509	2.07513	1__3127423						1	1789584	2.07113	1.41627	1__1789584
1	3127427	-2.66244	2.11027	1__3127427						1	1789604	2.13373	1.48327	1__1789604
1	3127490	-2.7264	2.19362	1__3127490						1	1789828	2.33996	1.71477	1__1789828
1	3127493	-2.68535	2.13993	1__3127493						1	1789833	2.26509	1.62879	1__1789833
1	3127510	-2.68599	2.14077	1__3127510						1	1789846	2.09771	1.44453	1__1789846
1	3127589	-2.63544	2.07558	1__3127589						1	1789887	2.30217	1.6711	1__1789887
1	3127659	-2.59823	2.02824	1__3127659						1	1789962	2.05499	1.39924	1__1789962
1	3127712	-2.50406	1.91088	1__3127712						1	1790007	2.17052	1.52335	1__1790007
1	3127738	-2.50946	1.91752	1__3127738						1	1790060	2.31215	1.68258	1__1790060
1	3127762	-2.50941	1.91745	1__3127762						1	1790088	2.43517	1.82726	1__1790088
1	3127814	-2.51961	1.93001	1__3127814						1	1790117	2.43219	1.82369	1__1790117
1	3127819	-2.59248	2.02097	1__3127819						1	1790130	2.56382	1.98494	1__1790130
1	3127906	-2.36791	1.74742	1__3127906						1	1790131	2.50689	1.91436	1__1790131
1	3127958	-2.41381	1.80171	1__3127958						1	1790162	2.49	1.89367	1__1790162
1	3128018	-2.38705	1.76995	1__3128018						1	1790170	2.64407	2.08663	1__1790170
1	3128051	-2.34403	1.7195	1__3128051						1	1790182	2.55996	1.98012	1__1790182
1	3128111	-2.37811	1.75941	1__3128111						1	1790189	2.58155	2.00719	1__1790189
1	3128192	-2.37435	1.75498	1__3128192						1	1790203	2.5024	1.90884	1__1790203
1	3128226	-2.21397	1.57136	1__3128226						1	1790216	2.52051	1.93113	1__1790216
1	3128312	-2.24552	1.6067	1__3128312						1	1790334	2.28297	1.64913	1__1790334
1	3128314	-2.15962	1.51142	1__3128314						1	1790358	2.29502	1.6629	1__1790358
1	3128317	-2.06688	1.41178	1__3128317						1	1790404	2.25552	1.61797	1__1790404
1	3128382	-2.0304	1.37349	1__3128382						1	1790429	2.57436	1.99815	1__1790429
1	3128426	-2.04354	1.38723	1__3128426						1	1790464	2.29007	1.65724	1__1790464
1	3128642	-2.03944	1.38294	1__3128642						1	1790489	2.07993	1.4256	1__1790489
1	3128643	-2.07372	1.41901	1__3128643						1	1790500	2.19337	1.54851	1__1790500
1	3128707	-2.06882	1.41383	1__3128707						1	1790530	2.19366	1.54883	1__1790530
1	3128709	-2.167	1.5195	1__3128709						1	1790536	2.19334	1.54848	1__1790536
1	3128743	-2.11505	1.46312	1__3128743						1	1790545	2.19334	1.54848	1__1790545
1	3128808	-2.11505	1.46312	1__3128808						1	1790572	2.16345	1.51561	1__1790572
1	3128843	-2.11531	1.4634	1__3128843						1	1790574	2.16345	1.51561	1__1790574
1	3128870	-2.10773	1.45525	1__3128870						1	1790638	2.19047	1.5453	1__1790638
1	3128937	-2.21378	1.57116	1__3128937						1	1790853	2.01574	1.35826	1__1790853
1	3128949	-2.21354	1.57089	1__3128949						1	1790868	2.08254	1.42837	1__1790868
1	3128983	-2.25099	1.61286	1__3128983						1	1790899	2.0494	1.39338	1__1790899
1	3129005	-2.234	1.59374	1__3129005						1	1790935	2.14155	1.49175	1__1790935
1	3129106	-2.20372	1.55998	1__3129106						1	1790957	2.1139	1.46188	1__1790957
1	3129125	-2.30135	1.67016	1__3129125						1	1791004	2.00816	1.35041	1__1791004
1	3129205	-2.19919	1.55495	1__3129205						1	1791110	2.08626	1.43233	1__1791110
1	3129289	-2.13671	1.48649	1__3129289						1	1791177	2.11675	1.46494	1__1791177
1	3129295	-2.16878	1.52144	1__3129295						1	1791184	2.28037	1.64617	1__1791184
1	3129313	-2.13885	1.48882	1__3129313						1	1791199	2.06299	1.40768	1__1791199
1	3129336	-2.13885	1.48882	1__3129336						1	1791210	2.08781	1.43398	1__1791210
1	3129371	-2.16675	1.51921	1__3129371						1	1791270	2.11447	1.46249	1__1791270
1	3129490	-2.14758	1.49829	1__3129490						1	1791274	2.30785	1.67763	1__1791274
1	3129494	-2.12487	1.47369	1__3129494						1	1791285	2.13241	1.48184	1__1791285
1	3129579	-2.03681	1.38019	1__3129579						1	1791330	2.13241	1.48184	1__1791330
1	3129664	-2.07831	1.42388	1__3129664						1	1791355	2.0308	1.37391	1__1791355
1	3129760	-2.00778	1.35001	1__3129760						1	1791387	2.11868	1.46702	1__1791387
1	3129773	-2.08045	1.42615	1__3129773						1	1791421	2.23931	1.59971	1__1791421
1	3129794	-2.09628	1.44301	1__3129794						1	1791424	2.43841	1.83115	1__1791424
1	3129886	-2.18487	1.53913	1__3129886						1	1791447	2.47464	1.87495	1__1791447
1	3129911	-2.25591	1.61841	1__3129911						1	1791533	2.39474	1.77905	1__1791533
1	3129944	-2.12769	1.47674	1__3129944						1	1791548	2.61574	2.05044	1__1791548
1	3129946	-2.12769	1.47674	1__3129946						1	1791569	2.62301	2.05969	1__1791569
1	3130010	-2.14811	1.49887	1__3130010						1	1791598	2.47986	1.88129	1__1791598
1	3130031	-2.16031	1.51218	1__3130031						1	1791599	2.51817	1.92824	1__1791599
1	3130048	-2.15674	1.50828	1__3130048						1	1791628	2.38006	1.7617	1__1791628
1	3130101	-2.17077	1.52362	1__3130101						1	1791629	2.43432	1.82623	1__1791629
1	3130113	-2.1757	1.52903	1__3130113						1	1791634	2.39971	1.78494	1__1791634
1	3130129	-2.16248	1.51455	1__3130129						1	1791659	2.45001	1.84511	1__1791659
1	3130160	-2.16357	1.51574	1__3130160						1	1791661	2.29629	1.66435	1__1791661
1	3130165	-2.1646	1.51686	1__3130165						1	1791683	2.04811	1.39202	1__1791683
1	3130167	-2.17823	1.53182	1__3130167						1	1791684	2.04811	1.39202	1__1791684
1	3130168	-2.16519	1.51751	1__3130168						1	1791691	2.04811	1.39202	1__1791691
1	3130185	-2.15806	1.50972	1__3130185						1	1791692	2.09439	1.44098	1__1791692
1	3130222	-2.1595	1.51129	1__3130222						1	1957471	2.01993	1.3626	1__1957471
1	3130239	-2.13648	1.48625	1__3130239						1	1957482	2.1086	1.45619	1__1957482
1	3130253	-2.14696	1.49763	1__3130253						1	1957654	2.17358	1.52671	1__1957654
1	3130269	-2.19207	1.54708	1__3130269						1	1957706	2.2256	1.58434	1__1957706
1	3130272	-2.17783	1.53138	1__3130272						1	1957710	2.16667	1.51913	1__1957710
1	3130704	-2.00082	1.34283	1__3130704						1	1957913	2.03222	1.37539	1__1957913
1	3130764	-2.00754	1.34977	1__3130764						1	1958196	2.07269	1.41792	1__1958196
1	3130995	-2.00716	1.34938	1__3130995						1	1958205	2.07269	1.41792	1__1958205
1	3130996	-2.00716	1.34938	1__3130996						1	1958226	2.05222	1.39633	1__1958226
1	3130997	-2.03734	1.38074	1__3130997						1	1958242	2.10109	1.44814	1__1958242
1	3131012	-2.01563	1.35815	1__3131012						1	1958270	2.01286	1.35527	1__1958270
1	3131038	-2.03945	1.38294	1__3131038						1	1958489	2.27601	1.6412	1__1958489
1	3131067	-2.03679	1.38016	1__3131067						1	1958499	2.379	1.76046	1__1958499
1	3131103	-2.03769	1.38111	1__3131103						1	1958566	2.29255	1.66008	1__1958566
1	3131143	-2.00005	1.34203	1__3131143						1	1958588	2.30248	1.67146	1__1958588
1	3131370	-2.01676	1.35931	1__3131370						1	1958595	2.36364	1.7424	1__1958595
1	3131376	-2.02928	1.37233	1__3131376						1	1958667	2.30067	1.66938	1__1958667
1	3131477	-2.03801	1.38144	1__3131477						1	1958686	2.32412	1.69639	1__1958686
1	3131486	-2.0097	1.352	1__3131486						1	1958739	2.53445	1.94837	1__1958739
1	3131500	-2.00167	1.34371	1__3131500						1	1958774	2.58435	2.01072	1__1958774
1	3131532	-2.00167	1.34371	1__3131532						1	1958834	2.44661	1.84101	1__1958834
1	3131585	-2.03334	1.37657	1__3131585						1	1958856	2.4852	1.8878	1__1958856
1	3131597	-2.02718	1.37014	1__3131597						1	1958869	2.91848	2.45378	1__1958869
1	3131604	-2.04427	1.38799	1__3131604						1	1958950	2.52676	1.93885	1__1958950
1	3131765	-2.0152	1.35769	1__3131765						1	1959006	2.24971	1.61142	1__1959006
1	3131794	-2.02142	1.36416	1__3131794						1	1959155	2.28531	1.6518	1__1959155
1	3131807	-2.01186	1.35424	1__3131807						1	1959233	2.28306	1.64923	1__1959233
1	3131864	-2.01479	1.35727	1__3131864						1	1959316	2.66236	2.11017	1__1959316
1	3131898	-2.01059	1.35292	1__3131898						1	1959348	2.8938	2.41952	1__1959348
1	3131913	-2.02108	1.3638	1__3131913						1	1959381	2.8938	2.41952	1__1959381
1	3132722	-2.0515	1.39557	1__3132722						1	1959412	2.96079	2.51307	1__1959412
1	3132769	-2.03544	1.37875	1__3132769						1	1959418	2.94319	2.48831	1__1959418
1	3134396	-2.00298	1.34506	1__3134396						1	1959423	2.81891	2.31707	1__1959423
1	3135353	-2.05504	1.3993	1__3135353						1	1959445	2.94848	2.49575	1__1959445
1	3135421	-2.04972	1.3937	1__3135421						1	1959481	2.91988	2.45573	1__1959481
1	3135446	-2.05629	1.40061	1__3135446						1	1959482	2.87806	2.39779	1__1959482
1	3135502	-2.05533	1.3996	1__3135502						1	1959483	2.86205	2.37581	1__1959483
1	3135503	-2.04862	1.39255	1__3135503						1	1959487	2.85878	2.37134	1__1959487
1	3135524	-2.04852	1.39245	1__3135524						1	1959499	2.85878	2.37134	1__1959499
1	3135542	-2.04522	1.38899	1__3135542						1	1959505	2.83527	2.33926	1__1959505
1	3135608	-2.05796	1.40237	1__3135608						1	1959508	2.87331	2.39126	1__1959508
1	3135631	-2.05959	1.40409	1__3135631						1	1959511	2.94585	2.49206	1__1959511
1	3135633	-2.06063	1.40518	1__3135633						1	1959555	2.74887	2.22329	1__1959555
1	3135634	-2.05692	1.40127	1__3135634						1	1959557	2.68209	2.1357	1__1959557
1	3135656	-2.05692	1.40127	1__3135656						1	1959601	2.57795	2.00266	1__1959601
1	3135673	-2.07865	1.42424	1__3135673						1	1959619	2.38787	1.77092	1__1959619
1	3135696	-2.05909	1.40356	1__3135696						1	1959620	2.38787	1.77092	1__1959620
1	3135733	-2.05787	1.40227	1__3135733						1	1959631	2.39147	1.77518	1__1959631
1	3135734	-2.05371	1.3979	1__3135734						1	1959775	2.3602	1.73838	1__1959775
1	3135746	-2.07473	1.42008	1__3135746						1	1959828	2.53907	1.9541	1__1959828
1	3135748	-2.07269	1.41792	1__3135748						1	1959847	2.41678	1.80526	1__1959847
1	3135752	-2.07265	1.41788	1__3135752						1	1959905	2.36836	1.74795	1__1959905
1	3135777	-2.07265	1.41788	1__3135777						1	1959930	2.50607	1.91335	1__1959930
1	3135789	-2.07265	1.41788	1__3135789						1	1959979	2.31217	1.6826	1__1959979
1	3135794	-2.07265	1.41788	1__3135794						1	1959995	2.36883	1.7485	1__1959995
1	3135812	-2.07866	1.42425	1__3135812						1	1960049	2.322	1.69395	1__1960049
1	3135813	-2.07866	1.42425	1__3135813						1	1960102	2.37641	1.75741	1__1960102
1	3135848	-2.05464	1.39888	1__3135848						1	1960230	2.3153	1.6862	1__1960230
1	3135852	-2.04928	1.39324	1__3135852						1	1960232	2.37971	1.7613	1__1960232
1	3135859	-2.0595	1.40399	1__3135859						1	1960248	2.30519	1.67457	1__1960248
1	3135876	-2.0627	1.40736	1__3135876						1	1960306	2.28434	1.65069	1__1960306
1	3135908	-2.06197	1.4066	1__3135908						1	1960309	2.24125	1.60188	1__1960309
1	3135918	-2.04956	1.39354	1__3135918						1	1960349	2.24125	1.60188	1__1960349
1	3135928	-2.04956	1.39354	1__3135928						1	1960355	2.34072	1.71564	1__1960355
1	3136111	-2.13377	1.48331	1__3136111						1	1960563	2.29445	1.66225	1__1960563
1	3136126	-2.11111	1.45888	1__3136126						1	1960716	2.25537	1.6178	1__1960716
1	3136142	-2.11743	1.46568	1__3136142						1	1960928	2.19373	1.54891	1__1960928
1	3136222	-2.11017	1.45788	1__3136222						1	1960983	2.02635	1.36928	1__1960983
1	3136328	-2.12392	1.47267	1__3136328						1	1961002	2.0885	1.43471	1__1961002
1	3136340	-2.02299	1.36579	1__3136340						1	1961151	2.0376	1.38101	1__1961151
1	3136584	-2.03617	1.37952	1__3136584						1	1961586	2.0107	1.35303	1__1961586
1	3136717	-2.0896	1.43588	1__3136717						1	1961777	2.24707	1.60843	1__1961777
1	3136788	-2.06092	1.40549	1__3136788						1	1961902	2.15468	1.50603	1__1961902
1	3136935	-2.09324	1.43976	1__3136935						1	1961919	2.24995	1.61168	1__1961919
1	3136936	-2.20092	1.55687	1__3136936						1	1961954	2.58419	2.01052	1__1961954
1	3136953	-2.17069	1.52354	1__3136953						1	1961972	2.51664	1.92636	1__1961972
1	3137012	-2.17482	1.52807	1__3137012						1	1962059	2.52106	1.9318	1__1962059
1	3137014	-2.17482	1.52807	1__3137014						1	1962092	2.61968	2.05545	1__1962092
1	3137017	-2.17482	1.52807	1__3137017						1	1962102	2.76464	2.24424	1__1962102
1	3137020	-2.17482	1.52807	1__3137020						1	1962105	2.74717	2.22105	1__1962105
1	3137051	-2.1495	1.50038	1__3137051						1	1962106	2.74717	2.22105	1__1962106
1	3137066	-2.22472	1.58336	1__3137066						1	1962126	2.48832	1.89161	1__1962126
1	3137082	-2.22472	1.58336	1__3137082						1	1962180	2.48777	1.89094	1__1962180
1	3137098	-2.22293	1.58135	1__3137098						1	1962248	2.42432	1.81426	1__1962248
1	3137104	-2.21842	1.57632	1__3137104						1	1962352	2.36742	1.74684	1__1962352
1	3137221	-2.19184	1.54682	1__3137221						1	1962377	2.32244	1.69445	1__1962377
1	3137250	-2.32669	1.69937	1__3137250						1	1962380	2.32244	1.69445	1__1962380
1	3137266	-2.25945	1.62241	1__3137266						1	1962535	2.85967	2.37255	1__1962535
1	3137311	-2.2715	1.63607	1__3137311						1	1962550	2.71201	2.17473	1__1962550
1	3137316	-2.25903	1.62194	1__3137316						1	1962552	2.72238	2.18834	1__1962552
1	3137324	-2.25903	1.62194	1__3137324						1	1962641	2.89194	2.41694	1__1962641
1	3137329	-2.28177	1.64776	1__3137329						1	1962664	2.86276	2.37679	1__1962664
1	3137339	-2.27566	1.6408	1__3137339						1	1962700	2.69912	2.15787	1__1962700
1	3137364	-2.28106	1.64695	1__3137364						1	1962701	2.69912	2.15787	1__1962701
1	3137376	-2.28427	1.65062	1__3137376						1	1962707	2.71152	2.17408	1__1962707
1	3137383	-2.28416	1.65049	1__3137383						1	1962714	2.6548	2.10042	1__1962714
1	3137384	-2.29287	1.66044	1__3137384						1	1962789	2.71695	2.1812	1__1962789
1	3137386	-2.28506	1.65152	1__3137386						1	1962793	2.71558	2.17941	1__1962793
1	3137388	-2.26551	1.62927	1__3137388						1	2195417	2.09052	1.43686	1__2195417
1	3137446	-2.26086	1.62401	1__3137446						1	2195577	2.05715	1.40152	1__2195577
1	3137460	-2.26086	1.62401	1__3137460						1	2195612	2.07468	1.42003	1__2195612
1	3137464	-2.27811	1.64359	1__3137464						1	2195635	2.03776	1.38118	1__2195635
1	3137468	-2.27569	1.64084	1__3137468						1	2195636	2.03776	1.38118	1__2195636
1	3137473	-2.27569	1.64084	1__3137473						1	2195652	2.03776	1.38118	1__2195652
1	3137483	-2.26955	1.63386	1__3137483						1	2195654	2.03776	1.38118	1__2195654
1	3137529	-2.27066	1.63512	1__3137529						1	2195685	2.1958	1.5512	1__2195685
1	3137535	-2.25208	1.61409	1__3137535						1	2195723	2.05511	1.39937	1__2195723
1	3137552	-2.27967	1.64537	1__3137552						1	2195736	2.06896	1.41398	1__2195736
1	3137728	-2.20903	1.56587	1__3137728						1	2195828	2.03074	1.37385	1__2195828
1	3137775	-2.20921	1.56607	1__3137775						1	2195852	2.20371	1.55996	1__2195852
1	3137785	-2.25162	1.61357	1__3137785						1	2195897	2.15501	1.50639	1__2195897
1	3137795	-2.26339	1.62687	1__3137795						1	2195932	2.05721	1.40158	1__2195932
1	3137819	-2.26428	1.62788	1__3137819						1	2196183	2.05801	1.40242	1__2196183
1	3137820	-2.26428	1.62788	1__3137820						1	2196227	2.03744	1.38085	1__2196227
1	3137825	-2.23498	1.59485	1__3137825						1	2196238	2.37671	1.75776	1__2196238
1	3137862	-2.23916	1.59954	1__3137862						1	2196240	2.34415	1.71963	1__2196240
1	3137906	-2.18709	1.54158	1__3137906						1	2196257	2.35236	1.72921	1__2196257
1	3137947	-2.24194	1.60267	1__3137947						1	2196272	2.27373	1.6386	1__2196272
1	3137976	-2.22542	1.58414	1__3137976						1	2196318	2.45889	1.85584	1__2196318
1	3138026	-2.23565	1.5956	1__3138026						1	2196324	2.50196	1.9083	1__2196324
1	3138030	-2.23438	1.59417	1__3138030						1	2196375	2.27438	1.63934	1__2196375
1	3138064	-2.19721	1.55276	1__3138064						1	2196379	2.16765	1.52021	1__2196379
1	3138138	-2.21684	1.57457	1__3138138						1	2196403	2.14073	1.49086	1__2196403
1	3138194	-2.21059	1.5676	1__3138194						1	2196503	2.21089	1.56794	1__2196503
1	3138329	-2.23156	1.59101	1__3138329						1	2196757	2.00807	1.35031	1__2196757
1	3138331	-2.24155	1.60223	1__3138331						1	2196787	2.06311	1.4078	1__2196787
1	3138350	-2.18027	1.53406	1__3138350						1	2196849	2.07331	1.41858	1__2196849
1	3138402	-2.07158	1.41675	1__3138402						1	2196999	2.26459	1.62823	1__2196999
1	3138672	-2.09505	1.44169	1__3138672						1	2197021	2.18293	1.53699	1__2197021
1	3138793	-2.21453	1.57199	1__3138793						1	2197055	2.15411	1.50541	1__2197055
1	3138806	-2.26391	1.62746	1__3138806						1	2197099	2.15827	1.50995	1__2197099
1	3138845	-2.21961	1.57765	1__3138845						1	2197143	2.22089	1.57908	1__2197143
1	3138855	-2.15945	1.51123	1__3138855						1	2197152	2.27722	1.64258	1__2197152
1	3138888	-2.22981	1.58905	1__3138888						1	2197383	2.06054	1.40509	1__2197383
1	3138890	-2.20205	1.55812	1__3138890						1	2197670	2.06904	1.41406	1__2197670
1	3138941	-2.13885	1.48881	1__3138941						1	2197683	2.06904	1.41406	1__2197683
1	3138944	-2.16643	1.51886	1__3138944						1	2197740	2.03735	1.38075	1__2197740
1	3138974	-2.16508	1.51739	1__3138974						1	2197772	2.37994	1.76156	1__2197772
1	3138995	-2.16614	1.51855	1__3138995						1	2197803	2.41236	1.79998	1__2197803
1	3139002	-2.16887	1.52154	1__3139002						1	2197879	2.48086	1.88251	1__2197879
1	3139004	-2.16887	1.52154	1__3139004						1	2197880	2.63474	2.07468	1__2197880
1	3139005	-2.16951	1.52225	1__3139005						1	2197924	2.70577	2.16656	1__2197924
1	3139024	-2.14774	1.49846	1__3139024						1	2197931	2.69622	2.15409	1__2197931
1	3139040	-2.24587	1.60708	1__3139040						1	2197943	2.75487	2.23125	1__2197943
1	3139054	-2.05184	1.39593	1__3139054						1	2197998	2.56565	1.98724	1__2197998
1	3139281	-2.13798	1.48788	1__3139281						1	2198010	2.65574	2.10163	1__2198010
1	3139316	-2.15501	1.50639	1__3139316						1	2198011	2.44216	1.83566	1__2198011
1	3139353	-2.18827	1.54288	1__3139353						1	2198089	2.19696	1.55248	1__2198089
1	3139369	-2.15555	1.50698	1__3139369						1	2198133	2.28383	1.65011	1__2198133
1	3139372	-2.15555	1.50698	1__3139372						1	2198189	2.32939	1.70249	1__2198189
1	3139384	-2.14425	1.49468	1__3139384						1	2198326	2.20808	1.56482	1__2198326
1	3139480	-2.16737	1.5199	1__3139480						1	2198665	2.08282	1.42867	1__2198665
1	3139641	-2.11166	1.45947	1__3139641						1	2198734	2.09084	1.43721	1__2198734
1	3139664	-2.10656	1.45401	1__3139664						1	2198737	2.09084	1.43721	1__2198737
1	3139668	-2.21729	1.57507	1__3139668						1	2198743	2.23482	1.59467	1__2198743
1	3139687	-2.19705	1.55258	1__3139687						1	2198770	2.41762	1.80626	1__2198770
1	3139751	-2.08367	1.42957	1__3139751						1	2198781	2.42842	1.81916	1__2198781
1	3139756	-2.10314	1.45034	1__3139756						1	2198813	2.34002	1.71484	1__2198813
1	3139758	-2.08437	1.43031	1__3139758						1	2198828	2.2975	1.66575	1__2198828
1	3139772	-2.10974	1.45742	1__3139772						1	2198845	2.40501	1.79124	1__2198845
1	3139794	-2.07753	1.42305	1__3139794						1	2198851	2.34291	1.7182	1__2198851
1	3139827	-2.07964	1.42529	1__3139827						1	2198886	2.35978	1.73788	1__2198886
1	3139878	-2.10781	1.45534	1__3139878						1	2198892	2.41867	1.80751	1__2198892
1	3139886	-2.12574	1.47463	1__3139886						1	2198903	2.17965	1.53338	1__2198903
1	3139893	-2.13121	1.48054	1__3139893						1	2198907	2.13788	1.48777	1__2198907
1	3139896	-2.11558	1.46369	1__3139896						1	2198975	2.13875	1.48871	1__2198975
1	3140003	-2.10883	1.45644	1__3140003						1	2199009	2.13875	1.48871	1__2199009
1	3140010	-2.08287	1.42872	1__3140010						1	2199019	2.19589	1.5513	1__2199019
1	3140016	-2.08287	1.42872	1__3140016						1	2199038	2.25294	1.61505	1__2199038
1	3140066	-2.10168	1.44878	1__3140066						1	2199062	2.25009	1.61185	1__2199062
1	3140094	-2.12296	1.47164	1__3140094						1	2199069	2.24452	1.60557	1__2199069
1	3140143	-2.11833	1.46665	1__3140143						1	2199070	2.43712	1.8296	1__2199070
1	3140203	-2.12377	1.47251	1__3140203						1	2199111	2.33412	1.70798	1__2199111
1	3140209	-2.12183	1.47042	1__3140209						1	2199134	2.31642	1.6875	1__2199134
1	3140253	-2.12496	1.4738	1__3140253						1	2199151	2.30946	1.67948	1__2199151
1	3140282	-2.07281	1.41805	1__3140282						1	2199156	2.29413	1.66188	1__2199156
1	3140378	-2.08105	1.42678	1__3140378						1	2199238	2.35915	1.73715	1__2199238
1	3140406	-2.03047	1.37357	1__3140406						1	2199244	2.35048	1.72702	1__2199244
1	3140407	-2.03929	1.38278	1__3140407						1	2199283	2.35048	1.72702	1__2199283
1	3140440	-2.02519	1.36807	1__3140440						1	2199306	2.36168	1.74011	1__2199306
1	3140490	-2.03829	1.38174	1__3140490						1	2199311	2.45505	1.8512	1__2199311
1	3140656	-2.05894	1.4034	1__3140656						1	2199324	2.34278	1.71804	1__2199324
1	3140663	-2.16718	1.51969	1__3140663						1	2199337	2.44307	1.83675	1__2199337
1	3140737	-2.055	1.39925	1__3140737						1	2199341	2.52313	1.93436	1__2199341
1	3140756	-2.055	1.39925	1__3140756						1	2199356	2.48696	1.88994	1__2199356
1	3140844	-2.00243	1.34449	1__3140844						1	2199383	2.5172	1.92704	1__2199383
1	3140937	-2.02288	1.36567	1__3140937						1	2199422	2.54587	1.96255	1__2199422
1	3140945	-2.04111	1.38468	1__3140945						1	2199423	2.32543	1.6979	1__2199423
1	3141280	-2.07323	1.4185	1__3141280						1	2199493	2.32543	1.6979	1__2199493
1	3141624	-2.01492	1.35741	1__3141624						1	2199515	2.351	1.72763	1__2199515
1	3141633	-2.03051	1.37361	1__3141633						1	2199517	2.35779	1.73556	1__2199517
1	3141637	-2.02579	1.3687	1__3141637						1	2199534	2.30058	1.66927	1__2199534
1	3141701	-2.01256	1.35496	1__3141701						1	2199592	2.55992	1.98007	1__2199592
1	3141850	-2.00308	1.34516	1__3141850						1	2199593	2.61081	2.04418	1__2199593
1	3141948	-2.07776	1.42329	1__3141948						1	2199596	2.76604	2.2461	1__2199596
1	3141958	-2.07595	1.42138	1__3141958						1	2199617	2.66731	2.11656	1__2199617
1	3142318	-2.04038	1.38392	1__3142318						1	2199623	2.64493	2.08773	1__2199623
1	3142335	-2.0372	1.38059	1__3142335						1	2199638	2.59726	2.02701	1__2199638
1	3142340	-2.03824	1.38168	1__3142340						1	2199735	2.46263	1.86037	1__2199735
1	3142344	-2.01546	1.35796	1__3142344						1	2199790	2.14685	1.49751	1__2199790
1	3142395	-2.00387	1.34597	1__3142395						1	2199815	2.16889	1.52156	1__2199815
1	3229846	-2.17282	1.52587	1__3229846						1	2199846	2.10782	1.45535	1__2199846
1	3229889	-2.14826	1.49904	1__3229889						1	2199853	2.10782	1.45535	1__2199853
1	3229892	-2.21022	1.56719	1__3229892						1	2199918	2.2269	1.5858	1__2199918
1	3229965	-2.22876	1.58787	1__3229965						1	2199941	2.08759	1.43374	1__2199941
1	3230078	-2.11073	1.45848	1__3230078						1	2199962	2.11281	1.46071	1__2199962
1	3230099	-2.15939	1.51116	1__3230099						1	2199976	2.01748	1.36006	1__2199976
1	3230135	-2.01385	1.35629	1__3230135						1	2200095	2.16712	1.51962	1__2200095
1	3230146	-2.00198	1.34402	1__3230146						1	2200229	2.02995	1.37303	1__2200229
1	3230469	-2.04368	1.38737	1__3230469						1	2200339	2.21137	1.56847	1__2200339
1	3230675	-2.1305	1.47977	1__3230675						1	2200383	2.23759	1.59778	1__2200383
1	3230706	-2.24055	1.60111	1__3230706						1	2200389	2.36589	1.74504	1__2200389
1	3230732	-2.05002	1.39402	1__3230732						1	2200488	2.33944	1.71416	1__2200488
1	3230781	-2.05002	1.39402	1__3230781						1	2200541	2.45753	1.8542	1__2200541
1	3231079	-2.16242	1.51448	1__3231079						1	2200553	2.37958	1.76115	1__2200553
1	3231187	-2.2215	1.57976	1__3231187						1	2200613	2.33492	1.70891	1__2200613
1	3231460	-2.17155	1.52448	1__3231460						1	2200623	2.36793	1.74744	1__2200623
1	3231494	-2.18133	1.53522	1__3231494						1	2200648	2.22619	1.58501	1__2200648
1	3231536	-2.19071	1.54557	1__3231536						1	2200654	2.22619	1.58501	1__2200654
1	3231582	-2.09346	1.43999	1__3231582						1	2200733	2.25414	1.61641	1__2200733
1	3231706	-2.12078	1.46928	1__3231706						1	2200739	2.26213	1.62545	1__2200739
1	3231859	-2.22949	1.5887	1__3231859						1	2200758	2.26213	1.62545	1__2200758
1	3231867	-2.43586	1.82808	1__3231867						1	2200783	2.26213	1.62545	1__2200783
1	3231901	-2.35191	1.72869	1__3231901						1	2200811	2.29731	1.66552	1__2200811
1	3232016	-2.49434	1.89896	1__3232016						1	2200834	2.29731	1.66552	1__2200834
1	3232041	-2.5528	1.97118	1__3232041						1	2200847	2.38395	1.7663	1__2200847
1	3232078	-2.55018	1.96792	1__3232078						1	2200881	2.31536	1.68627	1__2200881
1	3232084	-2.55752	1.97707	1__3232084						1	2200954	2.30706	1.67672	1__2200954
1	3232150	-2.54694	1.96389	1__3232150						1	2201011	2.32141	1.69325	1__2201011
1	3232185	-2.46793	1.86679	1__3232185						1	2201102	2.1758	1.52915	1__2201102
1	3232252	-2.54225	1.95805	1__3232252						1	2201149	2.17774	1.53128	1__2201149
1	3232281	-2.54834	1.96563	1__3232281						1	2201171	2.49553	1.90043	1__2201171
1	3232358	-2.36365	1.74242	1__3232358						1	2201202	2.17337	1.52648	1__2201202
1	3232428	-2.389	1.77226	1__3232428						1	2201227	2.23805	1.5983	1__2201227
1	3232455	-2.36562	1.74473	1__3232455						1	2201238	2.11491	1.46297	1__2201238
1	3232457	-2.36562	1.74473	1__3232457						1	2201284	2.01675	1.3593	1__2201284
1	3232460	-2.36299	1.74165	1__3232460						1	2201796	2.20349	1.55971	1__2201796
1	3232466	-2.36354	1.74229	1__3232466						1	2201799	2.20349	1.55971	1__2201799
1	3232470	-2.36828	1.74785	1__3232470						1	2201800	2.23399	1.59374	1__2201800
1	3232566	-2.36828	1.74785	1__3232566						1	2201852	2.23976	1.60022	1__2201852
1	3232582	-2.51607	1.92566	1__3232582						1	2201878	2.52573	1.93758	1__2201878
1	3232601	-2.57105	1.994	1__3232601						1	2201914	2.52378	1.93517	1__2201914
1	3232603	-2.61121	2.04468	1__3232603						1	2201973	2.24867	1.61025	1__2201973
1	3232634	-2.60419	2.03578	1__3232634						1	2202041	2.00433	1.34646	1__2202041
1	3232707	-2.54883	1.96624	1__3232707						1	2202301	2.16164	1.51363	1__2202301
1	3232752	-2.61309	2.04708	1__3232752						1	2202303	2.18685	1.54131	1__2202303
1	3232772	-2.56237	1.98313	1__3232772						1	2202308	2.21189	1.56905	1__2202308
1	3232785	-2.59484	2.02395	1__3232785						1	2203116	2.26362	1.62713	1__2203116
1	3232786	-2.59484	2.02395	1__3232786						1	2203126	2.07438	1.41972	1__2203126
1	3232799	-2.55473	1.97359	1__3232799						1	2203135	2.27743	1.64281	1__2203135
1	3232839	-2.55231	1.97057	1__3232839						1	2203161	2.26975	1.63409	1__2203161
1	3232842	-2.56359	1.98465	1__3232842						1	2203234	2.25066	1.61249	1__2203234
1	3232854	-2.55582	1.97494	1__3232854						1	2203245	2.48159	1.8834	1__2203245
1	3232864	-2.57345	1.99701	1__3232864						1	2203270	2.52561	1.93743	1__2203270
1	3232865	-2.57345	1.99701	1__3232865						1	2203273	2.31224	1.68267	1__2203273
1	3232874	-2.57345	1.99701	1__3232874						1	2203286	2.26712	1.6311	1__2203286
1	3232883	-2.55096	1.96889	1__3232883						1	2203349	2.28274	1.64887	1__2203349
1	3232952	-2.4491	1.84402	1__3232952						1	2203355	2.3862	1.76895	1__2203355
1	3233139	-2.0143	1.35677	1__3233139						1	2203393	2.36555	1.74465	1__2203393
1	3233141	-2.0109	1.35325	1__3233141						1	2203458	2.18959	1.54433	1__2203458
1	3233154	-2.01326	1.35568	1__3233154						1	2203459	2.14689	1.49755	1__2203459
1	3233158	-2.00592	1.34809	1__3233158						1	2203472	2.11775	1.46603	1__2203472
1	3233170	-2.01234	1.35473	1__3233170						1	2203500	2.13538	1.48505	1__2203500
1	3233171	-2.01234	1.35473	1__3233171						1	2203542	2.14933	1.5002	1__2203542
1	3233196	-2.01234	1.35473	1__3233196						1	2203621	2.11434	1.46235	1__2203621
1	3233213	-2.00976	1.35206	1__3233213						1	2203681	2.09321	1.43972	1__2203681
1	3236051	-2.01159	1.35396	1__3236051						1	2203682	2.07598	1.42141	1__2203682
1	3236109	-2.00224	1.34429	1__3236109						1	2203686	2.01918	1.36183	1__2203686
1	3237000	-2.02747	1.37044	1__3237000						1	2203835	2.08885	1.43508	1__2203835
1	3237011	-2.16844	1.52107	1__3237011						1	2203863	2.03378	1.37702	1__2203863
1	3237026	-2.09711	1.4439	1__3237026						1	2203954	2.16575	1.51812	1__2203954
1	3237050	-2.06992	1.415	1__3237050						1	2203990	2.12388	1.47263	1__2203990
1	3237105	-2.1119	1.45973	1__3237105						1	2203996	2.00278	1.34486	1__2203996
1	3237152	-2.14152	1.49171	1__3237152						1	2204596	2.03293	1.37614	1__2204596
1	3237155	-2.13666	1.48644	1__3237155						1	2204614	2.11864	1.46698	1__2204614
1	3237158	-2.1592	1.51097	1__3237158						1	2204619	2.0211	1.36382	1__2204619
1	3237165	-2.1592	1.51097	1__3237165						1	2205029	2.06803	1.413	1__2205029
1	3237390	-2.16248	1.51455	1__3237390						1	2205033	2.06803	1.413	1__2205033
1	3237411	-2.32919	1.70226	1__3237411						1	2205034	2.06939	1.41443	1__2205034
1	3237447	-2.32033	1.69201	1__3237447						1	2205041	2.06939	1.41443	1__2205041
1	3237450	-2.55778	1.97739	1__3237450						1	2205251	2.06591	1.41075	1__2205251
1	3237512	-2.33318	1.70688	1__3237512						1	2205593	2.37433	1.75497	1__2205593
1	3237535	-2.29459	1.66241	1__3237535						1	2205594	2.4343	1.82621	1__2205594
1	3237546	-2.34204	1.71719	1__3237546						1	2205627	2.52026	1.93083	1__2205627
1	3237662	-2.06573	1.41057	1__3237662						1	2205633	2.64438	2.08703	1__2205633
1	3237857	-2.13521	1.48487	1__3237857						1	2205642	2.35724	1.73491	1__2205642
1	3237868	-2.17532	1.52862	1__3237868						1	2205659	2.07821	1.42378	1__2205659
1	3237914	-2.13412	1.48369	1__3237914						1	2205718	2.07248	1.4177	1__2205718
1	3238041	-2.11231	1.46017	1__3238041						1	2205766	2.0458	1.38959	1__2205766
1	3238604	-2.08435	1.4303	1__3238604						1	2205792	2.02949	1.37255	1__2205792
1	3238701	-2.07716	1.42266	1__3238701						1	2205880	2.15997	1.5118	1__2205880
1	3238728	-2.37397	1.75453	1__3238728						1	2205996	2.13851	1.48845	1__2205996
1	3238760	-2.36817	1.74772	1__3238760						1	2206042	2.09309	1.4396	1__2206042
1	3238766	-2.39556	1.78003	1__3238766						1	2206315	2.08646	1.43254	1__2206315
1	3238767	-2.39343	1.7775	1__3238767						1	2206352	2.17829	1.53188	1__2206352
1	3238784	-2.3916	1.77534	1__3238784						1	2206359	2.26423	1.62782	1__2206359
1	3238804	-2.37455	1.75522	1__3238804						1	2206360	2.10626	1.45368	1__2206360
1	3238845	-2.36213	1.74064	1__3238845						1	2206398	2.11317	1.4611	1__2206398
1	3238861	-2.32865	1.70163	1__3238861						1	2206433	2.14093	1.49107	1__2206433
1	3238921	-2.3046	1.67389	1__3238921						1	2206437	2.15246	1.50361	1__2206437
1	3238922	-2.3046	1.67389	1__3238922						1	2206442	2.17778	1.53132	1__2206442
1	3239017	-2.27361	1.63847	1__3239017						1	2206465	2.17966	1.53339	1__2206465
1	3239035	-2.29548	1.66343	1__3239035						1	2206467	2.17966	1.53339	1__2206467
1	3239040	-2.32304	1.69514	1__3239040						1	2206506	2.03134	1.37447	1__2206506
1	3239100	-2.35681	1.73441	1__3239100						1	2206621	2.07856	1.42414	1__2206621
1	3239138	-2.345	1.72063	1__3239138						1	2206640	2.10709	1.45457	1__2206640
1	3239142	-2.34381	1.71924	1__3239142						1	2206681	2.08998	1.43628	1__2206681
1	3239147	-2.33483	1.70881	1__3239147						1	2206685	2.07851	1.42409	1__2206685
1	3239207	-2.39049	1.77403	1__3239207						1	2206783	2.02452	1.36737	1__2206783
1	3239238	-2.28813	1.65502	1__3239238						1	2206813	2.07978	1.42544	1__2206813
1	3239253	-2.27671	1.642	1__3239253						1	2207739	2.32262	1.69465	1__2207739
1	3239304	-2.29618	1.66423	1__3239304						1	2207766	2.40392	1.78994	1__2207766
1	3239308	-2.3071	1.67677	1__3239308						1	2207767	2.32573	1.69825	1__2207767
1	3239310	-2.30177	1.67064	1__3239310						1	2207915	2.10778	1.45532	1__2207915
1	3239334	-2.35105	1.72768	1__3239334						1	2207935	2.21028	1.56726	1__2207935
1	3239335	-2.34649	1.72237	1__3239335						1	2208022	2.22143	1.57969	1__2208022
1	3239336	-2.34943	1.72579	1__3239336						1	2208040	2.2472	1.60858	1__2208040
1	3239343	-2.32907	1.70212	1__3239343						1	2208061	2.65438	2.09989	1__2208061
1	3239363	-2.31848	1.68987	1__3239363						1	2208066	2.57159	1.99468	1__2208066
1	3239365	-2.32779	1.70064	1__3239365						1	2208126	2.62959	2.0681	1__2208126
1	3239419	-2.22877	1.58789	1__3239419						1	2208129	2.59532	2.02455	1__2208129
1	3239422	-2.28156	1.64752	1__3239422						1	2208148	2.73743	2.20816	1__2208148
1	3239423	-2.23589	1.59586	1__3239423						1	2208156	2.6322	2.07143	1__2208156
1	3239471	-2.23219	1.59172	1__3239471						1	2208205	2.67308	2.12402	1__2208205
1	3239510	-2.33776	1.71221	1__3239510						1	2208206	2.81498	2.31176	1__2208206
1	3239511	-2.22962	1.58884	1__3239511						1	2208213	2.59113	2.01927	1__2208213
1	3239544	-2.02692	1.36987	1__3239544						1	2208231	2.75925	2.23706	1__2208231
1	3239622	-2.08466	1.43062	1__3239622						1	2208327	2.51336	1.92231	1__2208327
1	3239966	-2.09982	1.44679	1__3239966						1	2208355	2.28515	1.65162	1__2208355
1	3240098	-2.20055	1.55645	1__3240098						1	2208356	2.28515	1.65162	1__2208356
1	3240114	-2.20881	1.56562	1__3240114						1	2208435	2.48054	1.88213	1__2208435
1	3240157	-2.25872	1.62159	1__3240157						1	2208436	2.48054	1.88213	1__2208436
1	3240161	-2.29689	1.66504	1__3240161						1	2208442	2.49065	1.89446	1__2208442
1	3240200	-2.20986	1.56679	1__3240200						1	2208468	2.06067	1.40522	1__2208468
1	3240359	-2.20887	1.5657	1__3240359						1	2208538	2.06058	1.40513	1__2208538
1	3240433	-2.19793	1.55356	1__3240433						1	2208548	2.15142	1.50247	1__2208548
1	3240475	-2.1239	1.47265	1__3240475						1	2208573	2.3521	1.7289	1__2208573
1	3240495	-2.20013	1.55599	1__3240495						1	2208586	2.36577	1.7449	1__2208586
1	3240519	-2.22435	1.58294	1__3240519						1	2208589	2.34254	1.71776	1__2208589
1	3240527	-2.22435	1.58294	1__3240527						1	2208593	2.33326	1.70698	1__2208593
1	3240584	-2.12267	1.47132	1__3240584						1	2208601	2.35313	1.73011	1__2208601
1	3240627	-2.1954	1.55076	1__3240627						1	2208738	2.10943	1.45708	1__2208738
1	3240661	-2.11141	1.45921	1__3240661						1	2208770	2.04903	1.39299	1__2208770
1	3240691	-2.18298	1.53704	1__3240691						1	2208771	2.10342	1.45064	1__2208771
1	3240729	-2.07632	1.42177	1__3240729						1	2208792	2.20907	1.56592	1__2208792
1	3240819	-2.11157	1.45938	1__3240819						1	2211526	2.03282	1.37602	1__2211526
1	3241026	-2.06793	1.41289	1__3241026						1	2211527	2.13319	1.48268	1__2211527
1	3241029	-2.12242	1.47105	1__3241029						1	2211554	2.06656	1.41144	1__2211554
1	3242017	-2.14134	1.49152	1__3242017						1	2211690	2.02265	1.36543	1__2211690
1	3242025	-2.23484	1.59469	1__3242025						1	2382938	2.08218	1.42799	1__2382938
1	3242073	-2.17174	1.52468	1__3242073						1	2388146	2.02542	1.36831	1__2388146
1	3242112	-2.21497	1.57247	1__3242112						1	2389351	2.01549	1.35799	1__2389351
1	3242117	-2.28405	1.65036	1__3242117						1	2892691	2.00365	1.34576	1__2892691
1	3242122	-2.30515	1.67452	1__3242122						1	2893199	2.1092	1.45683	1__2893199
1	3242128	-2.27576	1.64092	1__3242128						1	2893239	2.06409	1.40883	1__2893239
1	3242177	-2.25618	1.61872	1__3242177						1	2893249	2.25639	1.61896	1__2893249
1	3242186	-2.32186	1.69378	1__3242186						1	2893267	2.24815	1.60965	1__2893267
1	3242202	-2.32127	1.6931	1__3242202						1	2893277	2.16025	1.51211	1__2893277
1	3242213	-2.32127	1.6931	1__3242213						1	2893325	2.09909	1.44601	1__2893325
1	3242214	-2.33747	1.71186	1__3242214						1	2893358	2.07907	1.42468	1__2893358
1	3242238	-2.24804	1.60953	1__3242238						1	2893424	2.01423	1.35669	1__2893424
1	3242245	-2.24943	1.61109	1__3242245						1	2893576	2.09212	1.43857	1__2893576
1	3242249	-2.24116	1.60179	1__3242249						1	2893583	2.06325	1.40795	1__2893583
1	3242251	-2.24116	1.60179	1__3242251						1	2893606	2.08659	1.43268	1__2893606
1	3242286	-2.17042	1.52325	1__3242286						1	2893619	2.11271	1.46061	1__2893619
1	3242329	-2.2549	1.61728	1__3242329						1	2893643	2.00526	1.34741	1__2893643
1	3242339	-2.28816	1.65505	1__3242339						1	2893686	2.00526	1.34742	1__2893686
1	3242372	-2.24082	1.60141	1__3242372						1	2894005	2.06183	1.40644	1__2894005
1	3242415	-2.30854	1.67842	1__3242415						1	2894040	2.14883	1.49966	1__2894040
1	3242468	-2.22929	1.58847	1__3242468						1	2894043	2.21991	1.57799	1__2894043
1	3242470	-2.22929	1.58847	1__3242470						1	2894052	2.12418	1.47295	1__2894052
1	3242475	-2.27858	1.64413	1__3242475						1	2894057	2.11181	1.45964	1__2894057
1	3242476	-2.23666	1.59673	1__3242476						1	2894176	2.05781	1.40222	1__2894176
1	3242477	-2.12778	1.47683	1__3242477						1	2894245	2.02464	1.3675	1__2894245
1	3242590	-2.22895	1.5881	1__3242590						1	2894289	2.11109	1.45886	1__2894289
1	3242648	-2.26017	1.62323	1__3242648						1	2894319	2.18205	1.53602	1__2894319
1	3242739	-2.0328	1.376	1__3242739						1	2894323	2.146	1.49658	1__2894323
1	3242770	-2.0543	1.39852	1__3242770						1	2894342	2.00864	1.3509	1__2894342
1	3242801	-2.0543	1.39852	1__3242801						1	2894346	2.05594	1.40025	1__2894346
1	3242816	-2.10457	1.45187	1__3242816						1	2894540	2.11242	1.46029	1__2894540
1	3242871	-2.25729	1.61997	1__3242871						1	2894542	2.18525	1.53954	1__2894542
1	3243260	-2.22347	1.58196	1__3243260						1	2894575	2.16026	1.51212	1__2894575
1	3243337	-2.07762	1.42315	1__3243337						1	2894585	2.23791	1.59813	1__2894585
1	3243471	-2.10856	1.45615	1__3243471						1	2894610	2.28333	1.64954	1__2894610
1	3243497	-2.05241	1.39654	1__3243497						1	2894611	2.18894	1.54361	1__2894611
1	3243556	-2.10149	1.44858	1__3243556						1	2894624	2.20455	1.5609	1__2894624
1	3243687	-2.00196	1.34401	1__3243687						1	2894683	2.22988	1.58913	1__2894683
1	3243758	-2.08074	1.42646	1__3243758						1	2894700	2.18619	1.54059	1__2894700
1	3243779	-2.24009	1.60059	1__3243779						1	2894747	2.27739	1.64277	1__2894747
1	3243858	-2.18108	1.53495	1__3243858						1	2894790	2.37816	1.75947	1__2894790
1	3243881	-2.13768	1.48755	1__3243881						1	2894901	2.37031	1.75024	1__2894901
1	3244911	-2.21186	1.56902	1__3244911						1	2894937	2.42456	1.81454	1__2894937
1	3244936	-2.04528	1.38905	1__3244936						1	2894958	2.40729	1.79395	1__2894958
1	3244977	-2.29742	1.66565	1__3244977						1	2894997	2.43881	1.83163	1__2894997
1	3244998	-2.10413	1.4514	1__3244998						1	2895066	2.36473	1.74369	1__2895066
1	3245065	-2.24197	1.6027	1__3245065						1	2895069	2.34228	1.71746	1__2895069
1	3245082	-2.29406	1.6618	1__3245082						1	2895070	2.36056	1.73879	1__2895070
1	3245098	-2.30792	1.67771	1__3245098						1	2895104	2.34949	1.72586	1__2895104
1	3245114	-2.3021	1.67102	1__3245114						1	2895121	2.44097	1.83423	1__2895121
1	3245187	-2.27426	1.63922	1__3245187						1	2895128	2.43085	1.82207	1__2895128
1	3245211	-2.09218	1.43863	1__3245211						1	2895154	2.42786	1.8185	1__2895154
1	3245273	-2.25483	1.61719	1__3245273						1	2895161	2.46747	1.86623	1__2895161
1	3245307	-2.03552	1.37884	1__3245307						1	2895173	2.49218	1.89633	1__2895173
1	3289111	-2.02557	1.36846	1__3289111						1	2895175	2.39632	1.78092	1__2895175
1	3289147	-2.06159	1.40619	1__3289147						1	2895177	2.39616	1.78073	1__2895177
1	3296796	-2.05689	1.40124	1__3296796						1	2895178	2.33842	1.71297	1__2895178
1	3297156	-2.02504	1.36791	1__3297156						1	2895213	2.21173	1.56887	1__2895213
1	3297157	-2.02504	1.36791	1__3297157						1	2895294	2.21214	1.56933	1__2895294
1	3297158	-2.02504	1.36791	1__3297158						1	2895304	2.21207	1.56925	1__2895304
1	3297171	-2.02504	1.36791	1__3297171						1	2895322	2.18399	1.53816	1__2895322
1	3297216	-2.00105	1.34307	1__3297216						1	2895333	2.29826	1.66661	1__2895333
1	3510417	-2.35283	1.72976	1__3510417						1	2895376	2.44253	1.83611	1__2895376
1	3514986	-2.10973	1.4574	1__3514986						1	2895396	2.54055	1.95594	1__2895396
1	3515013	-2.09026	1.43658	1__3515013						1	2895444	2.49943	1.9052	1__2895444
1	3516330	-2.02855	1.37157	1__3516330						1	2895488	2.45314	1.84889	1__2895488
1	3549987	-2.12994	1.47917	1__3549987						1	2895509	2.49153	1.89553	1__2895509
1	3550005	-2.11884	1.46719	1__3550005						1	2895558	2.49818	1.90367	1__2895558
1	3550006	-2.20858	1.56537	1__3550006						1	2895567	2.49818	1.90367	1__2895567
1	3550015	-2.04816	1.39207	1__3550015						1	2895569	2.65166	2.09638	1__2895569
1	3653968	-2.13928	1.48928	1__3653968						1	2895572	2.62632	2.06392	1__2895572
1	3653992	-2.24367	1.60461	1__3653992						1	2895591	2.5688	1.99118	1__2895591
1	3654033	-2.19544	1.5508	1__3654033						1	2895675	2.49757	1.90293	1__2895675
1	3654037	-2.23998	1.60046	1__3654037						1	2895688	2.49834	1.90387	1__2895688
1	3654077	-2.17281	1.52587	1__3654077						1	2895705	2.73581	2.20602	1__2895705
1	3654080	-2.17281	1.52587	1__3654080						1	2895734	3.10324	2.71803	1__2895734
1	3654082	-2.24554	1.60672	1__3654082						1	2895735	3.09495	2.70587	1__2895735
1	3654116	-2.13646	1.48622	1__3654116						1	2895736	3.12326	2.74749	1__2895736
1	3654165	-2.25672	1.61932	1__3654165						1	2895747	2.98644	2.54937	1__2895747
1	3654179	-2.25672	1.61932	1__3654179						1	2895748	2.98644	2.54937	1__2895748
1	3654189	-2.25672	1.61932	1__3654189						1	2895751	3.03569	2.61981	1__2895751
1	3654236	-2.17953	1.53324	1__3654236						1	2895781	2.99317	2.55894	1__2895781
1	3654242	-2.24345	1.60436	1__3654242						1	2895798	2.95996	2.5119	1__2895798
1	3654264	-2.29192	1.65935	1__3654264						1	2895804	2.98396	2.54586	1__2895804
1	3654292	-2.22583	1.5846	1__3654292						1	2895812	2.90118	2.42973	1__2895812
1	3654333	-2.22078	1.57896	1__3654333						1	2895839	3.18654	2.84167	1__2895839
1	3654410	-2.15653	1.50804	1__3654410						1	2895840	3.16775	2.81355	1__2895840
1	3654436	-2.1634	1.51555	1__3654436						1	2895845	3.00987	2.58275	1__2895845
1	3654449	-2.38319	1.7654	1__3654449						1	2895862	3.0145	2.58938	1__2895862
1	3654458	-2.33993	1.71473	1__3654458						1	2895866	3.0145	2.58938	1__2895866
1	3654462	-2.34298	1.71828	1__3654462						1	2895986	2.83403	2.33758	1__2895986
1	3654485	-2.29237	1.65987	1__3654485						1	2895993	2.99941	2.56782	1__2895993
1	3654496	-2.29237	1.65987	1__3654496						1	2895994	2.95041	2.49846	1__2895994
1	3654522	-2.13387	1.48342	1__3654522						1	2896062	2.75099	2.2261	1__2896062
1	3654655	-2.1638	1.51599	1__3654655						1	2896114	2.67567	2.12738	1__2896114
1	3654661	-2.24066	1.60123	1__3654661						1	2896225	2.56673	1.98859	1__2896225
1	3654671	-2.21441	1.57186	1__3654671						1	2896286	2.73816	2.20913	1__2896286
1	3654688	-2.17485	1.5281	1__3654688						1	2896292	2.62728	2.06514	1__2896292
1	3654705	-2.20713	1.56376	1__3654705						1	2896341	2.53591	1.95018	1__2896341
1	3654718	-2.26143	1.62465	1__3654718						1	2896421	2.62258	2.05915	1__2896421
1	3654719	-2.25336	1.61553	1__3654719						1	2896466	2.60655	2.03878	1__2896466
1	3654720	-2.2579	1.62066	1__3654720						1	2896500	2.77455	2.25745	1__2896500
1	3654727	-2.2907	1.65795	1__3654727						1	2896510	2.78901	2.2768	1__2896510
1	3654728	-2.31949	1.69105	1__3654728						1	2896610	2.68789	2.14324	1__2896610
1	3654730	-2.27961	1.6453	1__3654730						1	2896633	2.70577	2.16655	1__2896633
1	3654735	-2.2191	1.57709	1__3654735						1	2896690	2.65732	2.10367	1__2896690
1	3654768	-2.24807	1.60957	1__3654768						1	2896707	2.65732	2.10367	1__2896707
1	3654805	-2.16148	1.51345	1__3654805						1	2896758	2.57302	1.99648	1__2896758
1	3654898	-2.21182	1.56897	1__3654898						1	2896771	2.57302	1.99648	1__2896771
1	3654940	-2.22321	1.58167	1__3654940						1	2896773	2.67384	2.125	1__2896773
1	3654954	-2.17327	1.52637	1__3654954						1	2896883	2.47468	1.87499	1__2896883
1	3655005	-2.25498	1.61736	1__3655005						1	2896921	2.65942	2.10638	1__2896921
1	3655007	-2.29673	1.66486	1__3655007						1	2897070	2.31813	1.68947	1__2897070
1	3655025	-2.18235	1.53635	1__3655025						1	2897201	2.28826	1.65517	1__2897201
1	3655036	-2.2255	1.58423	1__3655036						1	2897240	2.28826	1.65517	1__2897240
1	3655084	-2.12665	1.47561	1__3655084						1	2897243	2.54013	1.95542	1__2897243
1	3655142	-2.37099	1.75104	1__3655142						1	2897318	2.64903	2.09301	1__2897318
1	3655146	-2.26294	1.62637	1__3655146						1	2897324	2.71525	2.17897	1__2897324
1	3655150	-2.26294	1.62637	1__3655150						1	2897348	2.71525	2.17897	1__2897348
1	3655167	-2.28847	1.65541	1__3655167						1	2897351	2.71451	2.17801	1__2897351
1	3655175	-2.40317	1.78905	1__3655175						1	2897399	2.76893	2.24995	1__2897399
1	3655191	-2.40682	1.79339	1__3655191						1	2897416	2.76893	2.24995	1__2897416
1	3655212	-2.38132	1.7632	1__3655212						1	2897433	2.80599	2.29962	1__2897433
1	3655216	-2.38132	1.7632	1__3655216						1	2897434	2.80599	2.29962	1__2897434
1	3655217	-2.38132	1.7632	1__3655217						1	2897467	2.80599	2.29962	1__2897467
1	3655221	-2.38132	1.7632	1__3655221						1	2897468	2.80599	2.29962	1__2897468
1	3655254	-2.21599	1.57361	1__3655254						1	2897471	2.8637	2.37807	1__2897471
1	3655258	-2.18935	1.54407	1__3655258						1	2897490	2.78137	2.26657	1__2897490
1	3655289	-2.02502	1.36789	1__3655289						1	2897521	2.67555	2.12723	1__2897521
1	3655319	-2.03306	1.37627	1__3655319						1	2897587	2.56344	1.98447	1__2897587
1	3655320	-2.03306	1.37627	1__3655320						1	2897706	2.46004	1.85723	1__2897706
1	3655351	-2.08377	1.42968	1__3655351						1	2897710	2.40914	1.79614	1__2897710
1	3655368	-2.22529	1.584	1__3655368						1	2897739	2.41863	1.80746	1__2897739
1	3655406	-2.20682	1.56341	1__3655406						1	2897821	2.35743	1.73514	1__2897821
1	3656772	-2.18359	1.53772	1__3656772						1	2897823	2.35743	1.73514	1__2897823
1	3656793	-2.25508	1.61748	1__3656793						1	2897830	2.41069	1.79799	1__2897830
1	3656803	-2.25686	1.61948	1__3656803						1	2897867	2.40395	1.78997	1__2897867
1	3656804	-2.25686	1.61948	1__3656804						1	2897869	2.43385	1.82567	1__2897869
1	3759879	-2.0212	1.36393	1__3759879						1	2897892	2.39621	1.78079	1__2897892
1	3760005	-2.04683	1.39068	1__3760005						1	2897916	2.39621	1.78079	1__2897916
1	3762032	-2.0729	1.41814	1__3762032						1	2897941	2.46468	1.86285	1__2897941
1	3762168	-2.04995	1.39395	1__3762168						1	2897969	2.72925	2.19738	1__2897969
1	3763245	-2.05925	1.40373	1__3763245						1	2897970	2.72925	2.19738	1__2897970
1	3763687	-2.09163	1.43804	1__3763687						1	2898034	2.70872	2.17042	1__2898034
1	3763860	-2.07358	1.41887	1__3763860						1	2898065	2.8582	2.37054	1__2898065
1	3764028	-2.03115	1.37427	1__3764028						1	2898083	2.88384	2.40577	1__2898083
1	3764050	-2.18937	1.54409	1__3764050						1	2898091	2.88384	2.40577	1__2898091
1	3764055	-2.13912	1.4891	1__3764055						1	2898113	2.9123	2.44517	1__2898113
1	3764327	-2.06141	1.406	1__3764327						1	2898126	2.93144	2.47186	1__2898126
1	3764332	-2.14411	1.49452	1__3764332						1	2898147	2.98993	2.55432	1__2898147
1	3764753	-2.04965	1.39364	1__3764753						1	2898157	2.91368	2.44709	1__2898157
1	3764838	-2.18142	1.53533	1__3764838						1	2898207	2.96063	2.51285	1__2898207
1	3764876	-2.16874	1.5214	1__3764876						1	2898214	3.10258	2.71706	1__2898214
1	3764917	-2.10463	1.45194	1__3764917						1	2898252	3.13373	2.76296	1__2898252
1	3764937	-2.02295	1.36574	1__3764937						1	2898255	3.18636	2.84141	1__2898255
1	3764948	-2.01666	1.35921	1__3764948						1	2898288	3.16397	2.8079	1__2898288
1	3764965	-2.01666	1.35921	1__3764965						1	2898294	3.34743	3.08849	1__2898294
1	3764973	-2.01093	1.35328	1__3764973						1	2898304	3.33902	3.07534	1__2898304
1	3765377	-2.05375	1.39794	1__3765377						1	2898305	3.34638	3.08686	1__2898305
1	3765691	-2.02753	1.3705	1__3765691						1	2898310	3.29309	3.00395	1__2898310
1	3765727	-2.13508	1.48472	1__3765727						1	2898330	3.15068	2.78811	1__2898330
1	3765728	-2.13508	1.48472	1__3765728						1	2898362	3.16789	2.81375	1__2898362
1	3765731	-2.16403	1.51624	1__3765731						1	2898427	3.11229	2.73133	1__2898427
1	3765823	-2.10072	1.44775	1__3765823						1	2898510	3.1185	2.74047	1__2898510
1	3765894	-2.26667	1.63059	1__3765894						1	2898518	3.1939	2.85275	1__2898518
1	3765899	-2.36211	1.74061	1__3765899						1	2898525	3.1939	2.85275	1__2898525
1	3765918	-2.39702	1.78176	1__3765918						1	2898527	3.20369	2.86748	1__2898527
1	3765936	-2.3019	1.67079	1__3765936						1	2898537	3.19269	2.85093	1__2898537
1	3765940	-2.24922	1.61086	1__3765940						1	2898555	3.35091	3.09396	1__2898555
1	3765976	-2.17454	1.52776	1__3765976						1	2898572	3.18413	2.83806	1__2898572
1	3766075	-2.25988	1.6229	1__3766075						1	2898583	3.16533	2.80992	1__2898583
1	3766087	-2.23	1.58927	1__3766087						1	2898607	3.17008	2.81702	1__2898607
1	3766125	-2.21496	1.57246	1__3766125						1	2898616	3.20385	2.86774	1__2898616
1	3766134	-2.33079	1.70411	1__3766134						1	2898618	3.23065	2.9083	1__2898618
1	3766150	-2.34854	1.72476	1__3766150						1	2898624	3.223	2.89669	1__2898624
1	3766152	-2.32466	1.69701	1__3766152						1	2898625	3.21829	2.88956	1__2898625
1	3766165	-2.34883	1.72509	1__3766165						1	2898648	3.17899	2.83036	1__2898648
1	3766172	-2.41242	1.80005	1__3766172						1	2898670	3.19131	2.84884	1__2898670
1	3766180	-2.33903	1.71368	1__3766180						1	2898698	3.14191	2.77508	1__2898698
1	3766197	-2.33498	1.70898	1__3766197						1	2898722	3.04652	2.63544	1__2898722
1	3766207	-2.33973	1.7145	1__3766207						1	2898740	3.04652	2.63544	1__2898740
1	3766225	-2.34653	1.72241	1__3766225						1	2898743	3.0626	2.65872	1__2898743
1	3766236	-2.24285	1.60368	1__3766236						1	2898870	2.81524	2.31211	1__2898870
1	3766246	-2.24616	1.60742	1__3766246						1	2898881	2.80747	2.30162	1__2898881
1	3766260	-2.23011	1.58939	1__3766260						1	2898886	2.80747	2.30162	1__2898886
1	3766263	-2.31515	1.68604	1__3766263						1	2898889	2.80747	2.30162	1__2898889
1	3766275	-2.27116	1.63569	1__3766275						1	2898891	2.80747	2.30162	1__2898891
1	3766286	-2.20139	1.55738	1__3766286						1	2898908	2.75336	2.22924	1__2898908
1	3766294	-2.18886	1.54353	1__3766294						1	2898925	2.59705	2.02674	1__2898925
1	3766456	-2.17909	1.53277	1__3766456						1	2898963	2.53619	1.95052	1__2898963
1	3766459	-2.17909	1.53277	1__3766459						1	2899016	2.66324	2.11131	1__2899016
1	3766469	-2.03032	1.37341	1__3766469						1	2899019	2.6446	2.08731	1__2899019
1	3766615	-2.05866	1.40311	1__3766615						1	2899021	2.77764	2.26158	1__2899021
1	3766632	-2.16982	1.52259	1__3766632						1	2899072	2.75301	2.22878	1__2899072
1	3766650	-2.18516	1.53945	1__3766650						1	2899108	2.70256	2.16237	1__2899108
1	3766663	-2.21347	1.57081	1__3766663						1	2899131	2.6925	2.14924	1__2899131
1	3766677	-2.17755	1.53107	1__3766677						1	2899144	2.79118	2.2797	1__2899144
1	3766708	-2.15526	1.50666	1__3766708						1	2899147	2.79118	2.2797	1__2899147
1	3766972	-2.01887	1.3615	1__3766972						1	2899160	2.85877	2.37132	1__2899160
1	3770569	-2.01961	1.36227	1__3770569						1	2899166	2.85457	2.36557	1__2899166
1	3770828	-2.08321	1.42908	1__3770828						1	2899167	2.88123	2.40216	1__2899167
1	3770928	-2.1089	1.45651	1__3770928						1	2899170	2.89457	2.42058	1__2899170
1	3770947	-2.11333	1.46127	1__3770947						1	2899220	2.72964	2.19788	1__2899220
1	3770953	-2.02427	1.36712	1__3770953						1	2899279	2.62754	2.06547	1__2899279
1	3770963	-2.04739	1.39126	1__3770963						1	2899299	2.38988	1.7733	1__2899299
1	3770995	-2.01331	1.35574	1__3770995						1	2899531	2.51745	1.92735	1__2899531
1	3771337	-2.06266	1.40733	1__3771337						1	2899699	2.61367	2.04781	1__2899699
1	3771358	-2.05651	1.40085	1__3771358						1	2899717	2.549	1.96644	1__2899717
1	3771379	-2.09199	1.43843	1__3771379						1	2899726	2.76065	2.23893	1__2899726
1	3771380	-2.03921	1.38269	1__3771380						1	2899735	2.81745	2.31509	1__2899735
1	3778168	-2.04371	1.38741	1__3778168						1	2899748	2.66999	2.12003	1__2899748
1	3778178	-2.07307	1.41832	1__3778178						1	2899802	2.66188	2.10955	1__2899802
1	3778189	-2.06739	1.41232	1__3778189						1	2899934	2.69387	2.15102	1__2899934
1	3778222	-2.05347	1.39765	1__3778222						1	2899936	2.60859	2.04136	1__2899936
1	3778278	-2.08826	1.43445	1__3778278						1	2900008	2.63905	2.0802	1__2900008
1	3778313	-2.07425	1.41957	1__3778313						1	2900029	2.78756	2.27486	1__2900029
1	3778328	-2.07511	1.42049	1__3778328						1	2900031	2.78961	2.2776	1__2900031
1	3778456	-2.08826	1.43445	1__3778456						1	2900054	2.726	2.1931	1__2900054
1	3778481	-2.098	1.44484	1__3778481						1	2900119	2.65957	2.10656	1__2900119
1	3778493	-2.17596	1.52933	1__3778493						1	2900125	2.76448	2.24402	1__2900125
1	3778524	-2.13636	1.48611	1__3778524						1	2900141	2.77673	2.26036	1__2900141
1	3778525	-2.07262	1.41785	1__3778525						1	2900155	2.78439	2.2706	1__2900155
1	4923758	-2.08159	1.42736	1__4923758						1	2900157	2.78596	2.2727	1__2900157
1	4926540	-2.16606	1.51846	1__4926540						1	2900158	2.69859	2.15718	1__2900158
1	4926556	-2.17051	1.52333	1__4926556						1	2900176	2.69859	2.15718	1__2900176
1	4926570	-2.03222	1.37539	1__4926570						1	2900184	2.70003	2.15906	1__2900184
1	4926602	-2.03222	1.37539	1__4926602						1	2900188	2.56254	1.98334	1__2900188
1	4926663	-2.04326	1.38694	1__4926663						1	2900252	2.70736	2.16864	1__2900252
1	4926665	-2.04326	1.38694	1__4926665						1	2900286	2.68876	2.14438	1__2900286
1	4926668	-2.13385	1.4834	1__4926668						1	2900315	2.69314	2.15008	1__2900315
1	4926671	-2.09923	1.44615	1__4926671						1	2900352	2.69035	2.14644	1__2900352
1	4926673	-2.09923	1.44615	1__4926673						1	2900359	2.69271	2.14951	1__2900359
1	4926723	-2.11346	1.4614	1__4926723						1	2900362	2.69932	2.15814	1__2900362
1	4926735	-2.08749	1.43364	1__4926735						1	2900376	2.69273	2.14953	1__2900376
1	4926743	-2.08779	1.43396	1__4926743						1	2900387	2.65969	2.10672	1__2900387
1	4926749	-2.401	1.78648	1__4926749						1	2900393	2.65969	2.10672	1__2900393
1	4926807	-2.20968	1.56659	1__4926807						1	2900423	2.55125	1.96925	1__2900423
1	4926812	-2.17556	1.52888	1__4926812						1	2900576	2.51905	1.92933	1__2900576
1	4926873	-2.17936	1.53306	1__4926873						1	2900617	2.50193	1.90826	1__2900617
1	4926881	-2.14005	1.49011	1__4926881						1	2900638	2.93559	2.47767	1__2900638
1	4926894	-2.14454	1.49499	1__4926894						1	2900655	2.86043	2.3736	1__2900655
1	4926902	-2.07813	1.42369	1__4926902						1	2900697	2.49352	1.89796	1__2900697
1	4926924	-2.29276	1.66031	1__4926924						1	2900793	2.45667	1.85316	1__2900793
1	4926934	-2.00745	1.34968	1__4926934						1	2900853	2.45794	1.85469	1__2900853
1	4927020	-2.03078	1.37389	1__4927020						1	2900866	2.49225	1.89642	1__2900866
1	4927143	-2.09695	1.44372	1__4927143						1	2900868	2.55031	1.96808	1__2900868
1	4927174	-2.04503	1.38879	1__4927174						1	2900870	2.51706	1.92687	1__2900870
1	4927927	-2.1656	1.51796	1__4927927						1	2900966	2.56579	1.98741	1__2900966
1	4927991	-2.17468	1.52792	1__4927991						1	2900968	2.79264	2.28167	1__2900968
1	4928008	-2.19126	1.54617	1__4928008						1	2900992	2.82398	2.32394	1__2900992
1	4928113	-2.22911	1.58827	1__4928113						1	2900995	2.81595	2.31306	1__2900995
1	4928114	-2.22911	1.58827	1__4928114						1	2901000	2.78929	2.27718	1__2901000
1	4928184	-2.17818	1.53177	1__4928184						1	2901020	2.78929	2.27718	1__2901020
1	4928193	-2.20039	1.55628	1__4928193						1	2901021	2.79376	2.28317	1__2901021
1	4928259	-2.17537	1.52867	1__4928259						1	2901036	2.68101	2.13431	1__2901036
1	4928369	-2.18004	1.5338	1__4928369						1	2901096	2.60936	2.04233	1__2901096
1	4928424	-2.15751	1.50912	1__4928424						1	2901105	2.63053	2.0693	1__2901105
1	4928744	-2.10171	1.44881	1__4928744						1	2901116	2.56594	1.9876	1__2901116
1	4929115	-2.03628	1.37963	1__4929115						1	2901160	2.57683	2.00126	1__2901160
1	4929451	-2.1215	1.47006	1__4929451						1	2901183	2.7812	2.26634	1__2901183
1	4929493	-2.37831	1.75964	1__4929493						1	2901191	2.78347	2.26937	1__2901191
1	4929507	-2.58853	2.01598	1__4929507						1	2901251	2.80446	2.29756	1__2901251
1	4929688	-2.07228	1.41749	1__4929688						1	2901258	2.80446	2.29756	1__2901258
1	4929767	-2.21116	1.56823	1__4929767						1	2901259	2.80446	2.29756	1__2901259
1	4929768	-2.23416	1.59393	1__4929768						1	2901260	2.88969	2.41383	1__2901260
1	4929828	-2.12509	1.47394	1__4929828						1	2901262	3.04985	2.64024	1__2901262
1	4929839	-2.13736	1.48719	1__4929839						1	2901267	3.02961	2.61107	1__2901267
1	4939913	-2.01106	1.35341	1__4939913						1	2901345	3.00714	2.57886	1__2901345
1	5111476	-2.02426	1.36711	1__5111476						1	2901367	3.00059	2.56951	1__2901367
1	5111691	-2.00842	1.35068	1__5111691						1	2901370	2.99373	2.55974	1__2901370
1	5111695	-2.00581	1.34798	1__5111695						1	2901377	3.00048	2.56935	1__2901377
1	5111729	-2.00581	1.34798	1__5111729						1	2901382	3.00284	2.57271	1__2901382
1	5111773	-2.00581	1.34798	1__5111773						1	2901383	2.65135	2.09599	1__2901383
1	5111976	-2.0578	1.4022	1__5111976						1	2901492	2.6615	2.10906	1__2901492
1	5112769	-2.01886	1.36149	1__5112769						1	2901556	2.73415	2.20383	1__2901556
1	5120664	-2.03537	1.37868	1__5120664						1	2901643	2.77981	2.26448	1__2901643
1	5120925	-2.00574	1.34791	1__5120925						1	2901657	2.75469	2.23101	1__2901657
1	5120975	-2.07364	1.41893	1__5120975						1	2901705	2.71276	2.17571	1__2901705
1	5121125	-2.022	1.36476	1__5121125						1	2901706	2.84065	2.34658	1__2901706
1	5121186	-2.08933	1.4356	1__5121186						1	2901749	2.73722	2.20789	1__2901749
1	5121372	-2.09478	1.44141	1__5121372						1	2901784	2.7079	2.16934	1__2901784
1	5121457	-2.28089	1.64676	1__5121457						1	2901897	2.81747	2.31512	1__2901897
1	5123499	-2.05273	1.39687	1__5123499						1	2901947	2.83297	2.33613	1__2901947
1	5123934	-2.01524	1.35773	1__5123934						1	2901957	2.86349	2.37778	1__2901957
1	5123997	-2.17654	1.52996	1__5123997						1	2901967	2.86349	2.37778	1__2901967
1	5124087	-2.10272	1.44989	1__5124087						1	2902011	2.91116	2.44358	1__2902011
1	5125126	-2.01481	1.35729	1__5125126						1	2902027	2.85738	2.36941	1__2902027
1	5125193	-2.0173	1.35988	1__5125193						1	2902058	2.95761	2.50858	1__2902058
1	5125301	-2.13593	1.48565	1__5125301						1	2902059	2.91857	2.4539	1__2902059
1	5125313	-2.00749	1.34971	1__5125313						1	2902086	2.84973	2.35896	1__2902086
1	5125356	-2.00805	1.3503	1__5125356						1	2902129	2.66236	2.11017	1__2902129
1	5125592	-2.00593	1.3481	1__5125592						1	2902212	2.68302	2.13691	1__2902212
1	5125791	-2.04162	1.38521	1__5125791						1	2902236	2.77661	2.2602	1__2902236
1	5125813	-2.04354	1.38722	1__5125813						1	2902273	2.80222	2.29455	1__2902273
1	5125837	-2.04354	1.38722	1__5125837						1	2902276	2.79517	2.28506	1__2902276
1	5125844	-2.02947	1.37253	1__5125844						1	2902300	2.86151	2.37507	1__2902300
1	5125849	-2.029	1.37204	1__5125849						1	2902317	2.67432	2.12563	1__2902317
1	5125853	-2.029	1.37204	1__5125853						1	2902369	2.69954	2.15841	1__2902369
1	5125871	-2.12193	1.47052	1__5125871						1	2902388	2.73448	2.20427	1__2902388
1	5125887	-2.06818	1.41315	1__5125887						1	2902389	2.73448	2.20427	1__2902389
1	5125908	-2.06422	1.40897	1__5125908						1	2902390	2.66214	2.10989	1__2902390
1	5126034	-2.0197	1.36236	1__5126034						1	2902411	2.66214	2.10989	1__2902411
1	5126141	-2.11662	1.46481	1__5126141						1	2902415	2.66214	2.10989	1__2902415
1	5126273	-2.07031	1.41541	1__5126273						1	2902447	2.70379	2.16397	1__2902447
1	5126308	-2.07593	1.42135	1__5126308						1	2902449	2.70379	2.16397	1__2902449
1	5126363	-2.12455	1.47335	1__5126363						1	2902466	2.70379	2.16397	1__2902466
1	5126546	-2.06373	1.40846	1__5126546						1	2902469	2.70379	2.16397	1__2902469
1	5126611	-2.04254	1.38618	1__5126611						1	2902472	2.70379	2.16397	1__2902472
1	5126703	-2.04627	1.39009	1__5126703						1	2902484	2.70616	2.16707	1__2902484
1	5126710	-2.16263	1.51471	1__5126710						1	2902485	2.70616	2.16707	1__2902485
1	5126778	-2.02476	1.36762	1__5126778						1	2902491	2.704	2.16425	1__2902491
1	5127043	-2.07861	1.4242	1__5127043						1	2902497	2.704	2.16425	1__2902497
1	5127265	-2.04513	1.38889	1__5127265						1	2902499	2.704	2.16425	1__2902499
1	5127357	-2.07629	1.42173	1__5127357						1	2902517	2.66154	2.10911	1__2902517
1	5127370	-2.08969	1.43597	1__5127370						1	2902532	2.66352	2.11166	1__2902532
1	5127372	-2.0942	1.44079	1__5127372						1	2902533	2.66352	2.11166	1__2902533
1	5137487	-2.00535	1.3475	1__5137487						1	2902547	2.57141	1.99446	1__2902547
1	5525498	-2.06078	1.40534	1__5525498						1	2902706	2.58298	2.00899	1__2902706
1	5525502	-2.05903	1.4035	1__5525502						1	2902740	2.55212	1.97033	1__2902740
1	5525670	-2.18905	1.54374	1__5525670						1	2902741	2.71767	2.18214	1__2902741
1	5525722	-2.11644	1.46461	1__5525722						1	2902747	2.65104	2.09559	1__2902747
1	5525730	-2.09497	1.44161	1__5525730						1	2902756	2.71567	2.17953	1__2902756
1	5525899	-2.0446	1.38834	1__5525899						1	2902765	2.62731	2.06518	1__2902765
1	5525928	-2.03296	1.37617	1__5525928						1	2902791	2.48211	1.88403	1__2902791
1	5525939	-2.03296	1.37617	1__5525939						1	2902841	2.6811	2.13442	1__2902841
1	5526547	-2.00869	1.35095	1__5526547						1	2902846	2.78257	2.26817	1__2902846
1	5526589	-2.23665	1.59673	1__5526589						1	2902851	2.78257	2.26817	1__2902851
1	5526631	-2.0338	1.37704	1__5526631						1	2902962	2.804	2.29695	1__2902962
1	5526733	-2.10614	1.45355	1__5526733						1	2902969	2.95	2.49789	1__2902969
1	5526747	-2.12233	1.47096	1__5526747						1	2902996	2.9094	2.44114	1__2902996
1	5526788	-2.07345	1.41872	1__5526788						1	2903001	2.61052	2.04381	1__2903001
1	5526913	-2.16913	1.52182	1__5526913						1	2903021	2.61052	2.04381	1__2903021
1	5526992	-2.11935	1.46775	1__5526992						1	2903058	2.60859	2.04136	1__2903058
1	5527005	-2.11935	1.46775	1__5527005						1	2903059	2.60859	2.04136	1__2903059
1	5527035	-2.13993	1.48998	1__5527035						1	2903064	2.67898	2.13166	1__2903064
1	5527050	-2.13825	1.48816	1__5527050						1	2903121	2.66197	2.10966	1__2903121
1	5527071	-2.13825	1.48816	1__5527071						1	2903137	2.76919	2.2503	1__2903137
1	5527098	-2.12437	1.47316	1__5527098						1	2903151	2.72256	2.18858	1__2903151
1	5527181	-2.11549	1.46359	1__5527181						1	2903231	2.77265	2.25491	1__2903231
1	5527238	-2.10476	1.45208	1__5527238						1	2903243	2.79191	2.28068	1__2903243
1	5527260	-2.09103	1.43741	1__5527260						1	2903274	2.7973	2.28792	1__2903274
1	5527266	-2.11836	1.46668	1__5527266						1	2903278	3.00862	2.58098	1__2903278
1	5527286	-2.08753	1.43368	1__5527286						1	2903289	2.8896	2.41371	1__2903289
1	5527372	-2.08094	1.42667	1__5527372						1	2903337	2.79937	2.29071	1__2903337
1	5527382	-2.08094	1.42667	1__5527382						1	2903348	2.79937	2.29071	1__2903348
1	5527395	-2.00551	1.34767	1__5527395						1	2903353	2.7736	2.25617	1__2903353
1	5527526	-2.07598	1.42141	1__5527526						1	2903384	2.79681	2.28726	1__2903384
1	5528735	-2.0602	1.40473	1__5528735						1	2903429	2.75653	2.23346	1__2903429
1	5528749	-2.0904	1.43674	1__5528749						1	2903432	2.92632	2.4647	1__2903432
1	5528751	-2.08672	1.43282	1__5528751						1	2903436	2.88205	2.40329	1__2903436
1	5528806	-2.11156	1.45936	1__5528806						1	2903448	2.98698	2.55014	1__2903448
1	5528820	-2.13932	1.48932	1__5528820						1	2903449	2.69422	2.15148	1__2903449
1	5528861	-2.06897	1.41399	1__5528861						1	2903551	2.7557	2.23235	1__2903551
1	5529271	-2.22587	1.58464	1__5529271						1	2903575	2.42896	1.81981	1__2903575
1	5529292	-2.22587	1.58464	1__5529292						1	2903613	2.41058	1.79786	1__2903613
1	5529372	-2.19418	1.54941	1__5529372						1	2903627	2.53212	1.94548	1__2903627
1	5529468	-2.14341	1.49376	1__5529468						1	2903695	2.6	2.03047	1__2903695
1	5529472	-2.17683	1.53027	1__5529472						1	2903697	2.49391	1.89845	1__2903697
1	5529572	-2.17733	1.53083	1__5529572						1	2903761	2.49633	1.90141	1__2903761
1	5529719	-2.07594	1.42137	1__5529719						1	2903859	2.46137	1.85884	1__2903859
1	5529888	-2.12712	1.47612	1__5529888						1	2903860	2.49385	1.89837	1__2903860
1	5529897	-2.08654	1.43262	1__5529897						1	2903865	2.49385	1.89837	1__2903865
1	5529970	-2.04193	1.38554	1__5529970						1	2903889	2.49584	1.90081	1__2903889
1	5530149	-2.08654	1.43262	1__5530149						1	2903908	2.45739	1.85403	1__2903908
1	5530173	-2.09939	1.44632	1__5530173						1	2903953	2.47401	1.87417	1__2903953
1	5530253	-2.10077	1.44781	1__5530253						1	2903954	2.46581	1.86422	1__2903954
1	5530259	-2.10077	1.44781	1__5530259						1	2903968	2.49188	1.89596	1__2903968
1	5530282	-2.12094	1.46946	1__5530282						1	2904035	2.55925	1.97923	1__2904035
1	5530325	-2.16951	1.52225	1__5530325						1	2904057	2.79644	2.28677	1__2904057
1	5530341	-2.05654	1.40088	1__5530341						1	2904064	2.72911	2.19718	1__2904064
1	5530503	-2.37423	1.75485	1__5530503						1	2904149	2.83106	2.33353	1__2904149
1	5530507	-2.35598	1.73344	1__5530507						1	2904186	2.73617	2.2065	1__2904186
1	5530526	-2.2444	1.60544	1__5530526						1	2904242	2.73795	2.20885	1__2904242
1	5530585	-2.29678	1.66492	1__5530585						1	2904245	2.8499	2.35919	1__2904245
1	5530590	-2.27684	1.64215	1__5530590						1	2904250	2.8499	2.35919	1__2904250
1	5530646	-2.28356	1.64981	1__5530646						1	2904267	2.7624	2.24126	1__2904267
1	5530652	-2.24839	1.60992	1__5530652						1	2904288	2.65126	2.09587	1__2904288
1	5530750	-2.29279	1.66035	1__5530750						1	2904293	2.69757	2.15585	1__2904293
1	5530756	-2.29279	1.66035	1__5530756						1	2904298	2.6838	2.13793	1__2904298
1	5530797	-2.27432	1.63928	1__5530797						1	2904335	2.48162	1.88344	1__2904335
1	5530802	-2.27432	1.63928	1__5530802						1	2904386	2.57278	1.99617	1__2904386
1	5530864	-2.27432	1.63928	1__5530864						1	2904401	2.68362	2.13769	1__2904401
1	5530865	-2.27432	1.63928	1__5530865						1	2904405	2.63459	2.07449	1__2904405
1	5530938	-2.29339	1.66103	1__5530938						1	2904412	2.63459	2.07449	1__2904412
1	5530940	-2.29653	1.66463	1__5530940						1	2904431	2.73347	2.20293	1__2904431
1	5530954	-2.29653	1.66463	1__5530954						1	2904443	2.79139	2.27998	1__2904443
1	5530975	-2.26459	1.62823	1__5530975						1	2904461	2.48731	1.89038	1__2904461
1	5531006	-2.25753	1.62024	1__5531006						1	2904499	2.48958	1.89315	1__2904499
1	5531023	-2.26283	1.62623	1__5531023						1	2904622	2.56849	1.9908	1__2904622
1	5531040	-2.28316	1.64934	1__5531040						1	2904653	2.75535	2.23189	1__2904653
1	5531048	-2.28316	1.64934	1__5531048						1	2904670	2.58774	2.01499	1__2904670
1	5531055	-2.28316	1.64934	1__5531055						1	2904704	2.54393	1.96013	1__2904704
1	5531088	-2.21544	1.573	1__5531088						1	2904705	2.51963	1.93004	1__2904705
1	5531181	-2.21701	1.57475	1__5531181						1	2904795	2.53435	1.94825	1__2904795
1	5531199	-2.32924	1.70232	1__5531199						1	2904796	2.57298	1.99643	1__2904796
1	5531266	-2.28818	1.65507	1__5531266						1	2904822	2.40728	1.79393	1__2904822
1	5531267	-2.27542	1.64053	1__5531267						1	2904866	2.65303	2.09815	1__2904866
1	5531324	-2.17588	1.52923	1__5531324						1	2904870	2.71142	2.17395	1__2904870
1	5531436	-2.17737	1.53087	1__5531436						1	2904871	2.70522	2.16584	1__2904871
1	5531571	-2.17741	1.53092	1__5531571						1	2904888	2.70997	2.17205	1__2904888
1	5531588	-2.23417	1.59394	1__5531588						1	2904892	2.70997	2.17205	1__2904892
1	5531607	-2.31862	1.69004	1__5531607						1	2904893	2.70997	2.17205	1__2904893
1	5531623	-2.28991	1.65705	1__5531623						1	2904899	2.70604	2.16691	1__2904899
1	5531631	-2.43283	1.82445	1__5531631						1	2904940	2.63253	2.07185	1__2904940
1	5531779	-2.52224	1.93326	1__5531779						1	2904954	2.64229	2.08435	1__2904954
1	5531811	-2.50709	1.9146	1__5531811						1	2904967	2.65753	2.10394	1__2904967
1	5531865	-2.62053	2.05653	1__5531865						1	2904972	2.66258	2.11046	1__2904972
1	5531877	-2.60572	2.03772	1__5531877						1	2904979	2.44547	1.83964	1__2904979
1	5531886	-2.6861	2.14091	1__5531886						1	2904981	2.43461	1.82659	1__2904981
1	5531889	-2.69403	2.15124	1__5531889						1	2905020	2.43392	1.82575	1__2905020
1	5531951	-2.55782	1.97744	1__5531951						1	2905036	2.43392	1.82575	1__2905036
1	5531982	-2.2307	1.59005	1__5531982						1	2905065	2.46074	1.85808	1__2905065
1	5531983	-2.23959	1.60003	1__5531983						1	2905083	2.45102	1.84634	1__2905083
1	5532028	-2.23434	1.59413	1__5532028						1	2905108	2.47958	1.88096	1__2905108
1	5532083	-2.2213	1.57954	1__5532083						1	2905123	2.47406	1.87423	1__2905123
1	5532124	-2.24207	1.60281	1__5532124						1	2905139	2.43197	1.82342	1__2905139
1	5532155	-2.2862	1.65282	1__5532155						1	2905189	2.39391	1.77807	1__2905189
1	5532197	-2.29596	1.66398	1__5532197						1	2905266	2.34797	1.72409	1__2905266
1	5532239	-2.32676	1.69945	1__5532239						1	2905300	2.46026	1.85749	1__2905300
1	5532243	-2.32875	1.70175	1__5532243						1	2905313	2.45566	1.85194	1__2905313
1	5532268	-2.33654	1.71079	1__5532268						1	2911871	2.0374	1.3808	1__2911871
1	5532269	-2.24499	1.6061	1__5532269						1	2911915	2.01993	1.3626	1__2911915
1	5532320	-2.25159	1.61353	1__5532320						1	2911923	2.01771	1.3603	1__2911923
1	5532356	-2.14025	1.49033	1__5532356						1	2911932	2.02667	1.36962	1__2911932
1	5532372	-2.14087	1.49101	1__5532372						1	2911933	2.02667	1.36962	1__2911933
1	5532389	-2.1443	1.49473	1__5532389						1	2911968	2.04023	1.38376	1__2911968
1	5532463	-2.1403	1.49039	1__5532463						1	2911975	2.04897	1.39292	1__2911975
1	5532469	-2.1403	1.49039	1__5532469						1	2911983	2.04944	1.39341	1__2911983
1	5532487	-2.26067	1.62379	1__5532487						1	2911984	2.0487	1.39264	1__2911984
1	5532518	-2.32958	1.70271	1__5532518						1	2911992	2.00646	1.34866	1__2911992
1	5532539	-2.23224	1.59177	1__5532539						1	2912366	2.06058	1.40513	1__2912366
1	5532580	-2.28648	1.65314	1__5532580						1	2913040	2.03841	1.38186	1__2913040
1	5532583	-2.27161	1.6362	1__5532583						1	2913089	2.03717	1.38056	1__2913089
1	5532618	-2.28266	1.64878	1__5532618						1	2913110	2.06072	1.40528	1__2913110
1	5532619	-2.28804	1.65492	1__5532619						1	2913191	2.15678	1.50831	1__2913191
1	6140452	-2.01383	1.35627	1__6140452						1	2913232	2.02906	1.3721	1__2913232
1	6140453	-2.01383	1.35627	1__6140453						1	2913246	2.02701	1.36996	1__2913246
1	6140523	-2.01717	1.35974	1__6140523						1	2913347	2.05662	1.40096	1__2913347
1	6140557	-2.04794	1.39184	1__6140557						1	2913369	2.08926	1.43552	1__2913369
1	6140612	-2.19234	1.54738	1__6140612						1	2913370	2.08556	1.43158	1__2913370
1	6140632	-2.21798	1.57584	1__6140632						1	2913418	2.21378	1.57115	1__2913418
1	6140642	-2.56918	1.99166	1__6140642						1	2913431	2.19762	1.55322	1__2913431
1	6140648	-2.63933	2.08055	1__6140648						1	2913494	2.21055	1.56756	1__2913494
1	6140649	-2.49592	1.9009	1__6140649						1	2913495	2.21055	1.56756	1__2913495
1	6140713	-2.24928	1.61093	1__6140713						1	2913542	2.17534	1.52864	1__2913542
1	6140720	-2.11911	1.46749	1__6140720						1	2913549	2.29065	1.6579	1__2913549
1	6140721	-2.11911	1.46749	1__6140721						1	2913625	2.26632	1.6302	1__2913625
1	6140738	-2.0001	1.34208	1__6140738						1	2913671	2.30448	1.67375	1__2913671
1	6140788	-2.06925	1.41429	1__6140788						1	2913721	2.27803	1.6435	1__2913721
1	6140789	-2.16981	1.52257	1__6140789						1	2913749	2.31248	1.68295	1__2913749
1	6171229	-2.09801	1.44486	1__6171229						1	2913803	2.27161	1.6362	1__2913803
1	6171237	-2.10759	1.45511	1__6171237						1	2913842	2.24777	1.60923	1__2913842
1	6171238	-2.13912	1.48911	1__6171238						1	2913920	2.24437	1.60539	1__2913920
1	6171239	-2.13912	1.48911	1__6171239						1	2913957	2.28529	1.65178	1__2913957
1	6171259	-2.16704	1.51953	1__6171259						1	2913979	2.32294	1.69502	1__2913979
1	6171312	-2.14306	1.49339	1__6171312						1	2914041	2.31561	1.68657	1__2914041
1	6171329	-2.13055	1.47983	1__6171329						1	2914081	2.33225	1.7058	1__2914081
1	6172297	-2.12507	1.47391	1__6172297						1	2914093	2.39339	1.77745	1__2914093
1	6172326	-2.05196	1.39606	1__6172326						1	2914162	2.29627	1.66434	1__2914162
1	6172432	-2.02568	1.36858	1__6172432						1	2914200	2.35384	1.73094	1__2914200
1	6243480	-2.51601	1.92558	1__6243480						1	2914201	2.35384	1.73094	1__2914201
1	6243568	-2.45222	1.84778	1__6243568						1	2914273	2.35384	1.73094	1__2914273
1	6243649	-2.7023	2.16202	1__6243649						1	2914291	2.355	1.73229	1__2914291
1	6243677	-2.80692	2.30088	1__6243677						1	2914334	2.36161	1.74003	1__2914334
1	6243679	-2.79616	2.28639	1__6243679						1	2914337	2.33095	1.7043	1__2914337
1	6243695	-2.79616	2.28639	1__6243695						1	2914374	2.34542	1.72112	1__2914374
1	6243705	-2.79616	2.28639	1__6243705						1	2914412	2.35338	1.73041	1__2914412
1	6243710	-2.65359	2.09887	1__6243710						1	2914417	2.40172	1.78732	1__2914417
1	6243847	-2.40136	1.7869	1__6243847						1	2914429	2.3927	1.77664	1__2914429
1	6243961	-2.46514	1.8634	1__6243961						1	2914430	2.3906	1.77416	1__2914430
1	6244139	-2.40099	1.78646	1__6244139						1	2914475	2.35613	1.73362	1__2914475
1	6244270	-2.4816	1.88341	1__6244270						1	2914481	2.35613	1.73362	1__2914481
1	6244312	-2.45912	1.85612	1__6244312						1	2914604	2.9285	2.46775	1__2914604
1	6244329	-2.47782	1.87881	1__6244329						1	2914686	2.92764	2.46656	1__2914686
1	6244404	-2.50839	1.91621	1__6244404						1	2914712	2.88111	2.402	1__2914712
1	6244408	-2.50839	1.91621	1__6244408						1	2914727	2.87164	2.38896	1__2914727
1	6244457	-2.49671	1.90187	1__6244457						1	2914768	2.88894	2.4128	1__2914768
1	6244481	-2.84943	2.35855	1__6244481						1	2914783	2.63167	2.07076	1__2914783
1	6244489	-2.74165	2.21373	1__6244489						1	2914787	2.46775	1.86657	1__2914787
1	6244496	-2.79967	2.29111	1__6244496						1	2914788	2.46775	1.86657	1__2914788
1	6244562	-2.73106	2.19976	1__6244562						1	2915034	2.50616	1.91346	1__2915034
1	6244604	-2.66344	2.11156	1__6244604						1	2915043	2.50616	1.91346	1__2915043
1	6244606	-2.66344	2.11156	1__6244606						1	2915083	2.53729	1.95189	1__2915083
1	6244628	-2.66279	2.11073	1__6244628						1	2915086	2.53729	1.95189	1__2915086
1	6244700	-2.67239	2.12313	1__6244700						1	2915137	2.52987	1.9427	1__2915137
1	6244703	-2.67239	2.12313	1__6244703						1	2915150	2.52529	1.93703	1__2915150
1	6244709	-2.67306	2.124	1__6244709						1	2915153	3.13411	2.76353	1__2915153
1	6244710	-2.77218	2.25429	1__6244710						1	2915154	2.93115	2.47146	1__2915154
1	6244734	-2.67333	2.12435	1__6244734						1	2915176	3.02357	2.60239	1__2915176
1	6244736	-2.77092	2.2526	1__6244736						1	2915186	3.02498	2.60441	1__2915186
1	6244797	-2.75625	2.23308	1__6244797						1	2915254	2.9265	2.46496	1__2915254
1	6244816	-2.75625	2.23308	1__6244816						1	2915299	2.97266	2.52984	1__2915299
1	6244846	-2.75027	2.22515	1__6244846						1	2915333	3.0049	2.57566	1__2915333
1	6244857	-2.75027	2.22515	1__6244857						1	2915335	3.16066	2.80297	1__2915335
1	6244874	-2.82047	2.31918	1__6244874						1	2915439	3.32907	3.05981	1__2915439
1	6244915	-2.6868	2.14182	1__6244915						1	2915458	3.52035	3.36555	1__2915458
1	6245017	-2.67737	2.12958	1__6245017						1	2915464	3.38845	3.15312	1__2915464
1	6245019	-2.66805	2.11752	1__6245019						1	2915465	3.38845	3.15312	1__2915465
1	6245023	-2.66849	2.11808	1__6245023						1	2915544	3.54643	3.40839	1__2915544
1	6245065	-2.74618	2.21973	1__6245065						1	2915618	3.43982	3.235	1__2915618
1	6245073	-2.62533	2.06266	1__6245073						1	2915630	3.15664	2.79697	1__2915630
1	6245169	-2.57303	1.99648	1__6245169						1	2915674	3.15023	2.78743	1__2915674
1	6245359	-2.77397	2.25667	1__6245359						1	2915695	3.10294	2.71758	1__2915695
1	6245422	-2.67305	2.12399	1__6245422						1	2915751	3.12857	2.75532	1__2915751
1	6245441	-2.6828	2.13663	1__6245441						1	2915909	3.34403	3.08317	1__2915909
1	6245460	-2.77362	2.2562	1__6245460						1	2915965	3.56273	3.43531	1__2915965
1	6245461	-2.76862	2.24953	1__6245461						1	2915970	3.46433	3.27445	1__2915970
1	6245527	-2.73031	2.19877	1__6245527						1	2915972	3.49503	3.32422	1__2915972
1	6245538	-2.79668	2.28709	1__6245538						1	2915981	3.51392	3.35502	1__2915981
1	6245596	-2.80208	2.29435	1__6245596						1	2915982	3.52183	3.36797	1__2915982
1	6245603	-2.81401	2.31044	1__6245603						1	2915985	3.51149	3.35105	1__2915985
1	6245688	-2.58474	2.0112	1__6245688						1	2916002	3.54367	3.40384	1__2916002
1	6245695	-2.61182	2.04546	1__6245695						1	2916028	3.51002	3.34865	1__2916028
1	6245698	-2.61182	2.04546	1__6245698						1	2916033	3.56686	3.44215	1__2916033
1	6245728	-2.76248	2.24136	1__6245728						1	2916034	3.58937	3.47955	1__2916034
1	6245973	-2.52002	1.93053	1__6245973						1	2916035	3.58937	3.47955	1__2916035
1	6245974	-2.52002	1.93053	1__6245974						1	2916040	3.5606	3.43179	1__2916040
1	6245991	-2.52002	1.93053	1__6245991						1	2916043	3.56132	3.43297	1__2916043
1	6246071	-2.68574	2.14045	1__6246071						1	2916046	3.56104	3.43252	1__2916046
1	6246083	-2.60546	2.03739	1__6246083						1	2916064	3.44588	3.24473	1__2916064
1	6246164	-2.60546	2.03739	1__6246164						1	2916065	3.61623	3.52443	1__2916065
1	6246187	-2.81019	2.30529	1__6246187						1	2916095	3.48776	3.3124	1__2916095
1	6246265	-2.37606	1.757	1__6246265						1	2916218	3.1487	2.78517	1__2916218
1	6246276	-2.38428	1.76669	1__6246276						1	2916224	3.1487	2.78517	1__2916224
1	6246328	-2.37872	1.76013	1__6246328						1	2916228	3.10622	2.7224	1__2916228
1	6246369	-2.37113	1.7512	1__6246369						1	2916257	3.34998	3.0925	1__2916257
1	6246456	-2.49128	1.89522	1__6246456						1	2916277	2.82643	2.32725	1__2916277
1	6246751	-2.41505	1.80319	1__6246751						1	2916282	2.82643	2.32725	1__2916282
1	6246829	-2.46553	1.86388	1__6246829						1	2916289	2.76907	2.25013	1__2916289
1	6246843	-2.46607	1.86453	1__6246843						1	2916294	2.66103	2.10845	1__2916294
1	6246896	-2.47365	1.87374	1__6246896						1	2916321	2.54307	1.95907	1__2916321
1	6246903	-2.47365	1.87374	1__6246903						1	2916330	2.54307	1.95907	1__2916330
1	6246905	-2.41992	1.809	1__6246905						1	2916673	2.60349	2.03489	1__2916673
1	6247003	-2.4235	1.81328	1__6247003						1	2916674	2.63576	2.07598	1__2916674
1	6247072	-2.51758	1.92751	1__6247072						1	2916677	2.81093	2.30629	1__2916677
1	6247073	-2.51758	1.92751	1__6247073						1	2916788	2.6119	2.04557	1__2916788
1	6247083	-2.51983	1.93029	1__6247083						1	2916829	2.95524	2.50525	1__2916829
1	6247101	-2.52272	1.93386	1__6247101						1	2916831	2.88947	2.41353	1__2916831
1	6247118	-2.44604	1.84032	1__6247118						1	2916873	2.36073	1.739	1__2916873
1	6247130	-2.4465	1.84089	1__6247130						1	2916902	2.57408	1.99781	1__2916902
1	6247132	-2.451	1.84631	1__6247132						1	2916960	2.78784	2.27522	1__2916960
1	6247133	-2.44917	1.84409	1__6247133						1	2916969	2.75009	2.2249	1__2916969
1	6247142	-2.44917	1.84409	1__6247142						1	2916982	2.75009	2.2249	1__2916982
1	6247189	-2.44383	1.83767	1__6247189						1	2917031	2.74035	2.21201	1__2917031
1	6247203	-2.38153	1.76344	1__6247203						1	2917052	2.63404	2.07379	1__2917052
1	6247261	-2.38153	1.76344	1__6247261						1	2917116	2.68387	2.13801	1__2917116
1	6247273	-2.4346	1.82657	1__6247273						1	2917172	2.77373	2.25635	1__2917172
1	6247382	-2.3793	1.76081	1__6247382						1	2917173	3.38487	3.14745	1__2917173
1	6247405	-2.38004	1.76168	1__6247405						1	2917214	3.07899	2.68256	1__2917214
1	6247500	-2.4836	1.88585	1__6247500						1	2917276	3.04312	2.63053	1__2917276
1	6247505	-2.4836	1.88585	1__6247505						1	2917332	3.2845	2.9907	1__2917332
1	6247582	-2.48874	1.89212	1__6247582						1	2917346	3.44111	3.23708	1__2917346
1	6247638	-2.4762	1.87684	1__6247638						1	2917405	3.47809	3.29671	1__2917405
1	6247670	-2.47456	1.87484	1__6247670						1	2917433	3.41833	3.20062	1__2917433
1	6247672	-2.49658	1.90171	1__6247672						1	2917484	3.39497	3.16344	1__2917484
1	6247771	-2.86976	2.38639	1__6247771						1	2917514	3.43188	3.22228	1__2917514
1	6247955	-3.13395	2.76329	1__6247955						1	2917541	3.69255	3.65362	1__2917541
1	6247956	-3.14921	2.78592	1__6247956						1	2917549	3.9593	4.12396	1__2917549
1	6247964	-3.14921	2.78592	1__6247964						1	2917550	3.82822	3.88916	1__2917550
1	6247977	-3.07714	2.67986	1__6247977						1	2917589	3.96013	4.12546	1__2917589
1	6248013	-3.14139	2.77431	1__6248013						1	2917590	3.88119	3.98319	1__2917590
1	6248016	-3.14139	2.77431	1__6248016						1	2917600	3.88119	3.98319	1__2917600
1	6248075	-3.24771	2.93427	1__6248075						1	2917603	3.63913	3.56295	1__2917603
1	6248094	-3.24634	2.93219	1__6248094						1	2917675	2.96977	2.52575	1__2917675
1	6248099	-3.2705	2.96917	1__6248099						1	2917694	2.98653	2.54951	1__2917694
1	6248104	-3.60921	3.51267	1__6248104						1	2917706	2.98653	2.54951	1__2917706
1	6248112	-3.59155	3.48317	1__6248112						1	2917763	3.03443	2.61801	1__2917763
1	6248124	-3.60022	3.49765	1__6248124						1	2917788	3.14815	2.78434	1__2917788
1	6248128	-3.72617	3.71127	1__6248128						1	2917804	3.13625	2.76669	1__2917804
1	6248137	-3.59811	3.49412	1__6248137						1	2917829	3.13625	2.76669	1__2917829
1	6248141	-3.59863	3.49499	1__6248141						1	2917833	3.12162	2.74507	1__2917833
1	6248145	-3.59296	3.48553	1__6248145						1	2917891	3.08846	2.69637	1__2917891
1	6248148	-3.58454	3.4715	1__6248148						1	2917974	3.12833	2.75498	1__2917974
1	6248149	-3.6457	3.57404	1__6248149						1	2918003	3.06452	2.6615	1__2918003
1	6248179	-3.67449	3.62283	1__6248179						1	2918004	3.07394	2.6752	1__2918004
1	6248196	-3.49166	3.31873	1__6248196						1	2918036	2.9738	2.53146	1__2918036
1	6248290	-3.64178	3.56741	1__6248290						1	2918037	2.9738	2.53146	1__2918037
1	6248344	-3.55092	3.41579	1__6248344						1	2918045	2.9738	2.53146	1__2918045
1	6248405	-3.7431	3.74049	1__6248405						1	2918059	2.9738	2.53146	1__2918059
1	6248422	-3.70186	3.66954	1__6248422						1	2918066	2.9738	2.53146	1__2918066
1	6248438	-3.67338	3.62094	1__6248438						1	2918073	3.01224	2.58616	1__2918073
1	6248721	-3.41369	3.19321	1__6248721						1	2918081	2.92394	2.46139	1__2918081
1	6248808	-3.23788	2.9193	1__6248808						1	2918082	2.92394	2.46139	1__2918082
1	6248812	-3.23788	2.9193	1__6248812						1	2918094	2.87967	2.40001	1__2918094
1	6248858	-3.44475	3.24292	1__6248858						1	2918097	2.87967	2.40001	1__2918097
1	6248925	-3.32908	3.05982	1__6248925						1	2918128	2.87967	2.40001	1__2918128
1	6248951	-3.52848	3.37887	1__6248951						1	2918159	2.87967	2.40001	1__2918159
1	6249058	-3.41139	3.18956	1__6249058						1	2918163	2.91855	2.45387	1__2918163
1	6249133	-3.66115	3.60017	1__6249133						1	2918204	3.12741	2.75361	1__2918204
1	6249175	-3.57297	3.45228	1__6249175						1	2918222	3.12741	2.75361	1__2918222
1	6249177	-3.6878	3.6455	1__6249177						1	2918230	3.01197	2.58577	1__2918230
1	6249197	-3.67532	3.62425	1__6249197						1	2918255	3.34821	3.08972	1__2918255
1	6249212	-3.61531	3.52289	1__6249212						1	2918265	3.19149	2.84912	1__2918265
1	6249216	-3.65126	3.58343	1__6249216						1	2918463	3.25997	2.95301	1__2918463
1	6249227	-3.66286	3.60308	1__6249227						1	2918509	3.40955	3.18662	1__2918509
1	6249232	-3.25395	2.94381	1__6249232						1	2918529	3.54286	3.4025	1__2918529
1	6249250	-3.09741	2.70947	1__6249250						1	2918530	3.62628	3.54131	1__2918530
1	6249390	-3.17416	2.82313	1__6249390						1	2918538	3.54969	3.41376	1__2918538
1	6249495	-3.2618	2.95583	1__6249495						1	2918569	3.48207	3.30316	1__2918569
1	6249631	-3.41517	3.19557	1__6249631						1	2918595	3.56969	3.44685	1__2918595
1	6249829	-3.47073	3.28479	1__6249829						1	2918597	3.43664	3.2299	1__2918597
1	6249837	-3.41001	3.18735	1__6249837						1	2918600	3.45112	3.25317	1__2918600
1	6249887	-3.26691	2.96366	1__6249887						1	2918603	3.26811	2.96551	1__2918603
1	6249890	-3.19768	2.85843	1__6249890						1	2918617	3.26811	2.96551	1__2918617
1	6250017	-3.18824	2.84423	1__6250017						1	2918635	3.26771	2.96488	1__2918635
1	6250056	-3.51999	3.36495	1__6250056						1	2918645	3.26771	2.96488	1__2918645
1	6250075	-3.62254	3.53503	1__6250075						1	2918671	3.26771	2.96488	1__2918671
1	6250195	-3.37141	3.1262	1__6250195						1	2918695	3.30069	3.01572	1__2918695
1	6250201	-3.43016	3.21953	1__6250201						1	2918722	3.29806	3.01164	1__2918722
1	6250203	-3.43016	3.21953	1__6250203						1	2918766	3.11929	2.74164	1__2918766
1	6250273	-3.41083	3.18865	1__6250273						1	2918932	2.86952	2.38606	1__2918932
1	6250320	-3.47565	3.29275	1__6250320						1	2919004	2.90927	2.44097	1__2919004
1	6250387	-3.4025	3.1754	1__6250387						1	2919188	2.88383	2.40574	1__2919188
1	6250388	-3.47851	3.29738	1__6250388						1	2919234	2.99776	2.56548	1__2919234
1	6250466	-3.71034	3.68408	1__6250466						1	2919261	2.93302	2.47408	1__2919261
1	6250493	-3.71058	3.68448	1__6250493						1	2919388	3.02713	2.60751	1__2919388
1	6250494	-3.73617	3.72853	1__6250494						1	2919405	3.24314	2.92731	1__2919405
1	6250507	-3.68571	3.64193	1__6250507						1	2919411	3.10654	2.72286	1__2919411
1	6250628	-3.72294	3.70572	1__6250628						1	2919426	3.14785	2.7839	1__2919426
1	6250640	-3.79131	3.82432	1__6250640						1	2919499	2.96563	2.5199	1__2919499
1	6250680	-3.72284	3.70555	1__6250680						1	2919570	2.97056	2.52686	1__2919570
1	6250742	-3.67626	3.62585	1__6250742						1	2919604	3.00647	2.57791	1__2919604
1	6250783	-3.66846	3.61258	1__6250783						1	2919618	3.21753	2.88841	1__2919618
1	6250847	-3.8074	3.85253	1__6250847						1	2919691	3.27921	2.98255	1__2919691
1	6250848	-3.83405	3.89945	1__6250848						1	2919717	3.42695	3.21439	1__2919717
1	6250888	-3.59245	3.48468	1__6250888						1	2919732	3.41429	3.19417	1__2919732
1	6251056	-3.52246	3.369	1__6251056						1	2919748	3.4272	3.21479	1__2919748
1	6251062	-3.36794	3.12072	1__6251062						1	2919769	3.27796	2.98063	1__2919769
1	6251082	-3.27414	2.97476	1__6251082						1	2919812	3.47081	3.28493	1__2919812
1	6251169	-2.539	1.95402	1__6251169						1	2919832	3.51584	3.35817	1__2919832
1	6251225	-2.50799	1.91571	1__6251225						1	2919841	3.47123	3.2856	1__2919841
1	6251657	-2.30554	1.67497	1__6251657						1	2919844	3.47123	3.2856	1__2919844
1	6252068	-2.30726	1.67695	1__6252068						1	2919876	3.50003	3.33235	1__2919876
1	6252115	-2.78513	2.2716	1__6252115						1	2919878	3.61777	3.52702	1__2919878
1	6252168	-2.79731	2.28794	1__6252168						1	2919890	3.64405	3.57125	1__2919890
1	6252206	-3.07397	2.67525	1__6252206						1	2919896	3.46877	3.28163	1__2919896
1	6252215	-2.98756	2.55097	1__6252215						1	2919951	3.57592	3.45718	1__2919951
1	6252287	-2.79487	2.28467	1__6252287						1	2919955	3.57329	3.45281	1__2919955
1	6252507	-2.86663	2.3821	1__6252507						1	2919957	3.53062	3.38239	1__2919957
1	6252705	-2.89111	2.4158	1__6252705						1	2920032	3.47855	3.29745	1__2920032
1	6252738	-2.89062	2.41513	1__6252738						1	2920038	3.40139	3.17364	1__2920038
1	6252746	-2.84157	2.34784	1__6252746						1	2920068	3.46818	3.28067	1__2920068
1	6252771	-2.84175	2.34808	1__6252771						1	2920105	3.31953	3.04495	1__2920105
1	6252796	-2.8633	2.37752	1__6252796						1	2920145	3.3775	3.1358	1__2920145
1	6252809	-2.83862	2.34382	1__6252809						1	2920149	3.3775	3.1358	1__2920149
1	6252849	-2.88297	2.40456	1__6252849						1	2920179	3.41196	3.19046	1__2920179
1	6252850	-2.72883	2.19682	1__6252850						1	2920201	3.3653	3.11656	1__2920201
1	6253092	-2.65213	2.09698	1__6253092						1	2920202	3.08543	2.69195	1__2920202
1	6253107	-2.75052	2.22548	1__6253107						1	2920355	3.13773	2.76888	1__2920355
1	6253181	-2.80313	2.29577	1__6253181						1	2920363	3.27908	2.98235	1__2920363
1	6253204	-2.82018	2.31879	1__6253204						1	2920403	3.23036	2.90786	1__2920403
1	6253244	-2.7952	2.2851	1__6253244						1	2920453	3.28811	2.99626	1__2920453
1	6253337	-2.78383	2.26986	1__6253337						1	2920472	3.32852	3.05894	1__2920472
1	6253356	-2.78612	2.27292	1__6253356						1	2920519	3.2901	2.99934	1__2920519
1	6253385	-2.77433	2.25715	1__6253385						1	2920614	3.02905	2.61026	1__2920614
1	6253529	-2.79667	2.28709	1__6253529						1	2920671	2.938	2.48105	1__2920671
1	6253565	-2.86811	2.38413	1__6253565						1	2920683	2.8556	2.36698	1__2920683
1	6253593	-2.86525	2.3802	1__6253593						1	2920752	2.95034	2.49836	1__2920752
1	6253621	-2.81387	2.31025	1__6253621						1	2920814	3.22287	2.8965	1__2920814
1	6253631	-2.81174	2.30738	1__6253631						1	2920820	3.22287	2.8965	1__2920820
1	6253632	-2.81174	2.30738	1__6253632						1	2920836	3.22593	2.90113	1__2920836
1	6253652	-2.82391	2.32384	1__6253652						1	2920887	3.1894	2.84598	1__2920887
1	6253674	-2.79929	2.2906	1__6253674						1	2920910	2.98659	2.54959	1__2920910
1	6253680	-2.79929	2.2906	1__6253680						1	2921020	3.08854	2.69649	1__2921020
1	6253704	-2.78742	2.27466	1__6253704						1	2921099	2.98948	2.55369	1__2921099
1	6253730	-2.86299	2.3771	1__6253730						1	2921108	3.05672	2.65019	1__2921108
1	6253800	-2.85505	2.36622	1__6253800						1	2921133	2.89479	2.42088	1__2921133
1	6253899	-2.76226	2.24106	1__6253899						1	2921143	2.73563	2.20578	1__2921143
1	6253913	-2.85255	2.36282	1__6253913						1	2921246	2.75899	2.23672	1__2921246
1	6253932	-2.77023	2.25168	1__6253932						1	2921278	2.69481	2.15225	1__2921278
1	6253952	-2.78221	2.26769	1__6253952						1	2921289	2.8272	2.32829	1__2921289
1	6253974	-2.7733	2.25578	1__6253974						1	2921330	2.53958	1.95473	1__2921330
1	6253983	-2.77674	2.26037	1__6253983						1	2921425	2.51474	1.92402	1__2921425
1	6253994	-2.76956	2.25079	1__6253994						1	2921428	2.51474	1.92402	1__2921428
1	6254015	-2.71106	2.17348	1__6254015						1	2921519	2.40136	1.7869	1__2921519
1	6254048	-2.37565	1.75652	1__6254048						1	2921705	2.4199	1.80897	1__2921705
1	6254187	-2.413	1.80074	1__6254187						1	2921857	2.84921	2.35824	1__2921857
1	6254645	-2.51819	1.92827	1__6254645						1	2921865	2.4616	1.85912	1__2921865
1	6254717	-2.63252	2.07184	1__6254717						1	2921913	2.84156	2.34782	1__2921913
1	6254798	-2.59606	2.0255	1__6254798						1	2921990	2.67331	2.12432	1__2921990
1	6254802	-2.59708	2.02678	1__6254802						1	2922018	2.62029	2.05623	1__2922018
1	6254882	-2.65725	2.10358	1__6254882						1	2922078	2.48797	1.89118	1__2922078
1	6255187	-2.68359	2.13765	1__6255187						1	2922136	2.53486	1.94888	1__2922136
1	6255220	-2.73506	2.20503	1__6255220						1	2922294	2.50112	1.90727	1__2922294
1	6255271	-2.65529	2.10105	1__6255271						1	2922367	2.44945	1.84444	1__2922367
1	6255329	-2.66782	2.11722	1__6255329						1	2922413	2.44158	1.83496	1__2922413
1	6255441	-2.66435	2.11273	1__6255441						1	2922414	2.37496	1.7557	1__2922414
1	6255491	-2.51786	1.92786	1__6255491						1	2922533	2.69422	2.15148	1__2922533
1	6255559	-2.58973	2.0175	1__6255559						1	2922534	2.80741	2.30154	1__2922534
1	6255682	-2.52859	1.94111	1__6255682						1	2922553	2.75842	2.23597	1__2922553
1	6255759	-2.4467	1.84112	1__6255759						1	2922574	2.76801	2.24873	1__2922574
1	6255823	-2.4467	1.84112	1__6255823						1	2922607	2.73605	2.20634	1__2922607
1	6255838	-2.49975	1.9056	1__6255838						1	2922630	2.51346	1.92244	1__2922630
1	6255868	-2.51664	1.92636	1__6255868						1	2922672	2.51346	1.92244	1__2922672
1	6256024	-2.71192	2.17461	1__6256024						1	2922880	2.49707	1.90231	1__2922880
1	6256045	-2.77861	2.26287	1__6256045						1	2922978	2.53295	1.94651	1__2922978
1	6256083	-2.82515	2.32552	1__6256083						1	2923148	2.5162	1.92581	1__2923148
1	6256110	-2.79424	2.28381	1__6256110						1	2923167	2.5162	1.92581	1__2923167
1	6256123	-2.9522	2.50098	1__6256123						1	2923232	2.87706	2.39643	1__2923232
[truncated: 64,055 more rows]

## Sheet: 6 method common selected SNPs
12051
[truncated: 12,051 more rows]
